# Supplementary material for: Determination of pyrroloquinoline quinone by enzymatic and LC-MS/MS methods to clarify its levels in foods
Source: PLoS One. 2018 Dec 21;13(12):e0209700. doi: 10.1371/journal.pone.0209700 (PMC6303014; doi:10.1371/journal.pone.0209700)
Supplement: S1 Fig — (XLSX) [file pone.0209700.s001.xlsx]

## Sheet: Date
The data of PQQ extracted from medium
	Enzymatic method
			Application: Tecan i-control				Tecan i-control , 1.10.4.0
			Device: infinite 200Pro				Serial number: 1311003920				Serial number of connected stacker:
			Firmware: V_3.40_01/15_Infinite (Dec 23 2014/12.45.11)				MAI, V_3.40_01/15_Infinite (Dec 23 2014/12.45.11)
			Date:	2017-11-03
			Time:	11:51:59
			System				WAKO-PC
			User				wako-PC\wako
			Plate				BD Falcon 48 Flat Bottom Transparent Model 351178, 353078, 353230 [BD48ft.pdfx]
			Plate-ID (Stacker)
			Label: Label1
			Mode				Absorbance
			Wavelength				600	nm
			Bandwidth				10	nm
			Number of Flashes				25
			Settle Time				0	ms
			Start Time:	2017/11/03 11:51:59
				Temperature: 25.2 °C
			<>	1	2	3	4	5	6	7	8
			A	2.2343	2.2079	2.1948	2.2061	2.2431	2.1942	2.1563	2.1769
			B	2.1758	2.1954	2.2115	2.2171	2.2419	2.2129	2.1747	2.178
			C	2.1761	2.2007	2.2062	2.229	2.2297	2.2197	2.1974	2.1874
			D	2.2185	2.2175	2.2179	2.2372	2.2164	2.2167	2.1865	2.2166
			E	2.2171	2.2182	2.2283	2.2177	2.2303	2.233	2.2341	2.2172
			F	2.2207	2.2485	2.2408	2.2264	2.2275	2.2333	2.2216	2.2212
			End Time:	2017/11/03 11:52:42
			Shaking (Linear) Duration:				30	s
			Shaking (Linear) Amplitude:				1	mm
			Channel B				Dispense	(Standard)
			Volume				73	µl
			Speed				300	µl/sec
			Refill speed				300	µl/sec
			Injection refill volume				500	µl
			Shaking (Linear) Duration:				30	s
			Shaking (Linear) Amplitude:				1	mm
			List of actions in this measurement script:
			Kinetic
			Shaking (Linear) Duration:				7	s
			Shaking (Linear) Amplitude:				1	mm
			Absorbance
			Label: DCIP法
			Kinetic Measurement
			Kinetic Cycles				23
			Interval Time				00:01:00
			Mode				Absorbance
			Wavelength				600	nm
			Bandwidth				10	nm
			Number of Flashes				25
			Settle Time				0	ms
			Start Time:	2017/11/03 11:54:38
			Cycle Nr.	1	2	3	4	5	6	7	8	9	10	11	12	13	14	15	16	17	18	19	20	21	22	23
			Time [s]	0	60	120	180	240	300	360	420	480	540	607.4	660	720	780	847.4	900	960	1020	1080	1140	1200	1260	1320
			Temp. [°C]	25.3	25.5	25	25.1	25.3	25.2	25.2	25.2	25.2	25.3	25.3	25.5	25.3	25.5	25.2	25.2	25.5	25.3	25.2	25.2	25.3	25.3	25.2
			A1	2.269	2.2653	2.2632	2.2599	2.2569	2.2313	2.2326	2.228	2.2279	2.2242	2.223	2.2226	2.2208	2.2245	2.2184	2.2176	2.2171	2.2151	2.2153	2.2127	2.2107	2.2135	2.21
			A2	2.2113	2.2069	2.2075	2.2036	2.2016	2.1984	2.1992	2.1964	2.1956	2.1928	2.1944	2.1931	2.1922	2.1911	2.1905	2.1881	2.1878	2.1878	2.1899	2.1903	2.1873	2.185	2.1851
			A3	2.1956	2.1908	2.1886	2.1852	2.1833	2.1809	2.1806	2.1762	2.1743	2.173	2.171	2.1696	2.1667	2.167	2.1654	2.1634	2.1627	2.1607	2.1585	2.1573	2.1567	2.1538	2.1548
			A4	2.2077	2.2002	2.1932	2.1861	2.176	2.1705	2.163	2.1537	2.1463	2.1388	2.1302	2.1238	2.1162	2.1102	2.1032	2.0955	2.0894	2.0818	2.074	2.0687	2.0637	2.055	2.0511
			A5	2.2517	2.2465	2.232	2.2232	2.2174	2.21	2.2055	2.1948	2.1855	2.178	2.1697	2.1597	2.1522	2.1448	2.1393	2.1295	2.1226	2.1154	2.107	2.0986	2.0936	2.0852	2.0785
			A6	2.1971	2.193	2.1891	2.1795	2.172	2.1626	2.1559	2.1437	2.1362	2.1279	2.1203	2.112	2.1052	2.0983	2.091	2.0837	2.0754	2.0678	2.0624	2.054	2.0489	2.0438	2.0343
			A7	2.1722	2.1631	2.1576	2.1441	2.1305	2.1169	2.1028	2.0889	2.0742	2.0618	2.0496	2.0358	2.0228	2.0116	1.9987	1.9862	1.9755	1.9638	1.9526	1.9412	1.9313	1.9185	1.9088
			A8	2.1764	2.1679	2.1589	2.1476	2.133	2.1181	2.1011	2.0851	2.0705	2.0578	2.0446	2.0325	2.0193	2.0071	1.9959	1.9832	1.9718	1.9605	1.9494	1.9379	1.9288	1.9171	1.9069
			B1	2.1953	2.1661	2.1428	2.1161	2.0883	2.0603	2.031	2.0016	1.9744	1.9473	1.921	1.8943	1.8691	1.8434	1.8168	1.7932	1.7681	1.7426	1.7183	1.6953	1.6724	1.6454	1.6238
			B2	2.205	2.1928	2.1841	2.1655	2.1475	2.124	2.1022	2.0775	2.0539	2.033	2.0103	1.989	1.9683	1.9463	1.9259	1.9058	1.8859	1.8659	1.846	1.8257	1.8079	1.7882	1.7695
			B3	2.2174	2.2005	2.1862	2.1644	2.1458	2.1207	2.1008	2.0766	2.0536	2.032	2.0119	1.9879	1.9662	1.9447	1.9248	1.9023	1.8817	1.8607	1.8406	1.8208	1.8026	1.7819	1.7624
			B4	2.2155	2.1969	2.1833	2.1639	2.1427	2.1207	2.1013	2.0727	2.0495	2.0252	2.006	1.9785	1.9545	1.9328	1.9145	1.888	1.8662	1.8436	1.8231	1.8026	1.7822	1.7619	1.741
			B5	2.2973	2.2852	2.2788	2.2645	2.2524	2.2246	2.1909	2.1932	2.1277	2.1064	2.0943	2.0726	2.052	2.0348	2.0155	1.994	1.9776	1.9586	1.9409	1.9226	1.9081	1.8911	1.8735
			B6	2.2228	2.2183	2.2041	2.1896	2.1737	2.1597	2.1348	2.112	2.0945	2.0747	2.0609	2.0405	2.0216	2.0061	1.9915	1.9709	1.9546	1.9383	1.9209	1.9057	1.8914	1.8739	1.8595
			B7	2.1843	2.1747	2.1624	2.1476	2.1264	2.1093	2.094	2.0705	2.0539	2.0339	2.0141	1.9972	1.9793	1.9617	1.9459	1.9284	1.913	1.8949	1.879	1.8612	1.8482	1.8323	1.8159
			B8	2.1977	2.1877	2.1805	2.1682	2.1584	2.1431	2.1284	2.1104	2.0989	2.0859	2.0742	2.0615	2.0508	2.0399	2.0261	2.0167	2.0065	1.9945	1.9842	1.9734	1.9636	1.9529	1.9434
			C1	2.1756	2.1568	2.1369	2.1083	2.0807	2.0519	2.0266	1.9964	1.9674	1.943	1.9153	1.8894	1.864	1.8371	1.8124	1.789	1.7622	1.7387	1.7146	1.6907	1.6674	1.6421	1.6201
			C2	2.2025	2.1751	2.1574	2.1328	2.1083	2.0805	2.0571	2.0286	1.9992	1.9758	1.9489	1.9249	1.8999	1.8768	1.8513	1.8265	1.8026	1.7785	1.7543	1.7308	1.7082	1.6846	1.6623
			C3	2.2111	2.1981	2.1776	2.1528	2.1243	2.0953	2.0671	2.0339	2.004	1.9726	1.9441	1.9025	1.8731	1.8431	1.813	1.7848	1.756	1.7298	1.7032	1.6755	1.6493	1.6228	1.5962
			C4	2.2712	2.2551	2.2361	2.203	2.1711	2.0912	2.0634	2.033	2.0038	1.9728	1.9437	1.9151	1.8862	1.8593	1.8315	1.8019	1.7737	1.7476	1.7213	1.6942	1.6678	1.6418	1.6137
			C5	2.2188	2.2043	2.1856	2.1622	2.1357	2.1052	2.0767	2.0412	2.012	1.9802	1.9526	1.9235	1.8958	1.8677	1.8408	1.8119	1.7854	1.7583	1.7315	1.7046	1.6776	1.6525	1.6253
			C6	2.228	2.2148	2.2012	2.1827	2.1639	2.1432	2.1286	2.1068	2.0872	2.0666	2.048	2.0294	2.0104	1.9921	1.974	1.9552	1.9373	1.9206	1.9022	1.8849	1.8671	1.8511	1.8347
			C7	2.2304	2.2239	2.1815	2.161	2.1392	2.1203	2.1031	2.0814	2.0632	2.0452	2.0252	2.0052	1.9879	1.9698	1.9508	1.9337	1.9149	1.8976	1.8804	1.8634	1.8448	1.8281	1.8103
			C8	2.1927	2.1734	2.1605	2.1465	2.135	2.1149	2.092	2.0629	2.043	2.0223	2.0005	1.9835	1.9632	1.9456	1.9262	1.9078	1.8909	1.8724	1.8538	1.8371	1.818	1.8022	1.7849
			D1	2.2335	2.218	2.2038	2.1824	2.1646	2.1452	2.1268	2.1071	2.09	2.0719	2.0546	2.039	2.0212	2.0045	1.9861	1.9715	1.9546	1.9394	1.9234	1.9071	1.8913	1.8773	1.8625
			D2	2.2299	2.2153	2.2043	2.1883	2.1713	2.1531	2.1369	2.1187	2.1036	2.0863	2.0687	2.0541	2.0392	2.0233	2.0069	1.9929	1.9766	1.9604	1.9454	1.9308	1.9162	1.903	1.8876
			D3	2.2291	2.2243	2.2127	2.1973	2.1782	2.1622	2.147	2.1283	2.1118	2.0957	2.0808	2.0673	2.0507	2.0351	2.0199	2.0053	1.9891	1.975	1.9603	1.9468	1.9316	1.9179	1.9033
			D4	2.248	2.2384	2.2292	2.2166	2.2032	2.1841	2.1685	2.1512	2.1356	2.1203	2.1041	2.0884	2.0742	2.0587	2.045	2.0283	2.0151	1.9997	1.9855	1.9717	1.956	1.9437	1.9287
			D5	2.2289	2.2161	2.2053	2.1904	2.1734	2.1551	2.1433	2.1232	2.107	2.0916	2.0764	2.061	2.0448	2.0307	2.0158	2.0009	1.9861	1.9724	1.9569	1.9439	1.9291	1.9158	1.9018
			D6	2.2286	2.2208	2.2107	2.195	2.1797	2.1666	2.1523	2.1345	2.1216	2.1042	2.0906	2.0768	2.0627	2.0488	2.0344	2.021	2.0075	1.9947	1.9817	1.9688	1.9537	1.942	1.928
			D7	2.202	2.1906	2.1802	2.165	2.1474	2.1318	2.1179	2.0999	2.0863	2.0706	2.0576	2.0431	2.0297	2.0148	2.0017	1.9879	1.9736	1.9596	1.9471	1.9323	1.919	1.9072	1.8941
			D8	2.2326	2.2137	2.2024	2.1856	2.1678	2.1508	2.1395	2.1188	2.1044	2.0889	2.0752	2.0594	2.0461	2.0334	2.0159	2.0048	1.9909	1.9756	1.9622	1.9497	1.9396	1.9242	1.9099
			E1	2.2271	2.2148	2.1999	2.1796	2.1615	2.143	2.126	2.1054	2.0883	2.0718	2.0539	2.0378	2.0209	2.0038	1.9886	1.9721	1.9572	1.9437	1.9255	1.9113	1.8971	1.8794	1.8661
			E2	2.2309	2.222	2.209	2.1955	2.1788	2.1664	2.1533	2.1402	2.124	2.1104	2.0958	2.0814	2.0692	2.0561	2.0408	2.0298	2.0148	2.0034	1.9893	1.978	1.9655	1.9522	1.9412
			E3	2.2463	2.2339	2.2249	2.2077	2.191	2.1791	2.1671	2.1497	2.138	2.1242	2.1101	2.0966	2.0849	2.07	2.0576	2.0446	2.0321	2.02	2.0077	1.9943	1.9825	1.9707	1.959
			E4	2.2349	2.2284	2.2223	2.2081	2.1914	2.1761	2.164	2.1493	2.1355	2.1213	2.1057	2.0936	2.08	2.0669	2.052	2.0407	2.0259	2.0154	2.0019	1.9888	1.9768	1.9631	1.9533
			E5	2.2533	2.2441	2.2365	2.2183	2.2059	2.1947	2.1835	2.1715	2.161	2.1468	2.1337	2.1238	2.1134	2.1008	2.0879	2.0772	2.066	2.0551	2.0448	2.0338	2.0228	2.0107	2.0021
			E6	2.2507	2.2423	2.2352	2.2227	2.2055	2.1951	2.1819	2.1685	2.1552	2.1428	2.1302	2.1193	2.1078	2.095	2.0808	2.0712	2.0587	2.0484	2.0363	2.025	2.0146	2.0018	1.9933
			E7	2.2573	2.2435	2.238	2.2206	2.207	2.1923	2.1835	2.1673	2.1559	2.1423	2.1277	2.1174	2.105	2.0916	2.0803	2.0688	2.0573	2.0466	2.0358	2.0231	2.0133	2.0013	1.9887
			E8	2.2528	2.2373	2.1991	2.1819	2.1625	2.1462	2.1288	2.1106	2.0939	2.078	2.0601	2.0465	2.0295	2.0144	1.9982	1.9848	1.9688	1.9544	1.94	1.9238	1.9109	1.8953	1.8827
			F1	2.2424	2.2293	2.2189	2.2023	2.1881	2.1732	2.1619	2.1445	2.1319	2.12	2.1052	2.0941	2.0827	2.0681	2.058	2.0445	2.0332	2.0202	2.0106	1.9997	1.9878	1.9767	1.9632
			F2	2.263	2.2528	2.2446	2.2299	2.2147	2.1992	2.187	2.1733	2.1623	2.1494	2.1342	2.1237	2.1124	2.0999	2.0887	2.0771	2.0646	2.0527	2.0414	2.0313	2.02	2.0087	1.9978
			F3	2.2882	2.2785	2.2688	2.2571	2.2068	2.1918	2.1816	2.1653	2.1544	2.1414	2.129	2.1168	2.1049	2.0914	2.0796	2.0687	2.0582	2.0452	2.0346	2.0229	2.0121	2.0026	1.9911
			F4	2.2393	2.2297	2.2198	2.2017	2.1884	2.1726	2.1611	2.1455	2.1335	2.1198	2.1047	2.0902	2.0782	2.0659	2.0532	2.0393	2.0274	2.0141	2.002	1.9895	1.979	1.9666	1.954
			F5	2.2907	2.2802	2.2699	2.2004	2.1871	2.1731	2.1592	2.1422	2.1277	2.1147	2.0989	2.0861	2.0743	2.0603	2.0462	2.0331	2.0214	2.0081	1.9956	1.9827	1.9693	1.9567	1.9465
			F6	2.3148	2.3006	2.2915	2.2772	2.1952	2.1817	2.17	2.1533	2.1376	2.1257	2.1093	2.0975	2.0846	2.0711	2.0585	2.0449	2.0333	2.0184	2.0083	1.9947	1.9824	1.9692	1.9583
			F7	2.2492	2.2381	2.2093	2.1895	2.1722	2.1555	2.1402	2.1189	2.1027	2.0883	2.0708	2.0573	2.0401	2.0261	2.0079	1.995	1.9805	1.9633	1.9515	1.9353	1.9226	1.9071	1.8936
			F8	2.2344	2.2232	2.2124	2.1901	2.1728	2.1534	2.137	2.1188	2.1015	2.0844	2.0666	2.0514	2.0356	2.02	2.0063	1.9905	1.9739	1.959	1.9453	1.9297	1.9153	1.903	1.8881
			End Time:	2017/11/03 12:17:27
		Calculation
			Standard										Sample
			PQQ std (ng/mL)		0	0.25	0.5	0.75	1	1.25	1.5				ΔABS			Diluted extracts			Extracts conc. (pmol/mL)					Recovery (%)					Stock solution
															10min	20min	Blank correction	Conc. (ng/mL)	Conc. (pmol/mL)	Dilutipn ratio	Measured value	Ave.	SD	CV	Average among groups	I.S. (pmol)	Caluculated value	Average among groups	S.D	CV	Sample vol. (µL)	Conc. (nmol/mL)	Conc. (µg/mL)	Ave.	S.D	CV
			ΔABS	1st	0.0583	0.144	0.2409	0.3892	0.3971	0.5229	0.5618		Medium 1	1st	0.18	0.3609	0.3205	0.851286	2.58742	400	1034.97	1079.08	42.5482	3.94301	887.278	1000	96.4732	74.5204	24.9042	33.4194	35	41.3723	13.6611	11.2329	2.12124	18.8841
				2nd	0.0239999	0.1581	0.2476	0.3314	0.4148	0.5082	0.6034			2nd	0.2052	0.3856	0.3452	0.92112	2.79967	400	1119.87
				3rd	0.0389001	0.1482	0.2341	0.3361	0.4333	0.4943	0.5412			3rd	0.1922	0.3747	0.3343	0.890302	2.706	400	1082.4
				average	0.0404	0.1501	0.240867	0.352233	0.415067	0.508467	0.5688		Medium 2	1st	0.138	0.2749	0.2345	0.608143	1.8484	400	739.361	769.379	31.1644	4.05059			79.6305				35	29.4983	9.74035
			Blank correction	1st	0.0179	0.1036	0.2005	0.3488	0.3567	0.4825	0.5214			2nd	0.1444	0.283	0.2426	0.631043	1.918	400	767.202
				2nd	-0.0164001	0.1177	0.2072	0.291	0.3744	0.4678	0.563			3rd	0.1574	0.293	0.2526	0.659316	2.00394	400	801.575
				3rd	-0.00149989	0.1078	0.1937	0.2957	0.3929	0.4539	0.5008		Medium 3	1st	0.1483	0.2975	0.2571	0.672038	2.04261	400	817.043	813.377	13.7763	1.69372			47.4575				35	31.1852	10.2974
				average	0	0.1097	0.200467	0.311833	0.374667	0.468067	0.5284			2nd	0.1439	0.292	0.2516	0.656488	1.99534	400	798.138
				stdev	0.0171992	0.00723939	0.00675005	0.0321003	0.0181016	0.0143019	0.0316853			3rd	0.1525	0.2998	0.2594	0.678541	2.06237	400	824.949
				CV	42.5722	4.82304	2.8024	9.11335	4.36112	2.81274	5.57055		Medium＋PQQ 1	1st	0.1927	0.3419	0.3015	0.797568	2.42415	800	1939.32	1852.01	79.8841	4.31337	1632.48						35
														2nd	0.1784	0.3266	0.2862	0.754312	2.29267	800	1834.14
														3rd	0.1678	0.3191	0.2787	0.733107	2.22822	800	1782.58
													Medium＋PQQ 2	1st	0.1346	0.2603	0.2199	0.566865	1.72294	800	1378.35	1683.58	267.028	15.8607							35
														2nd	0.1918	0.3214	0.281	0.73961	2.24799	800	1798.39
														3rd	0.2055	0.3324	0.292	0.77071	2.34251	800	1874.01
													Medium＋PQQ 3	1st	0.1372	0.2546	0.2142	0.550749	1.67396	800	1339.17	1361.85	115.458	8.47799							35
														2nd	0.1288	0.243	0.2026	0.517953	1.57428	800	1259.42
														3rd	0.1592	0.2761	0.2357	0.611535	1.85871	800	1486.97
	LC-MS/MS analysis
		Standard
			50fmol												100fmol												500fmol												1000fmol
			1500fmol												2000fmol
		Sample
			meidum1												medium2												medium3
			medium+I.S.1												medium+I.S.2												medium+I.S.3
		Calculation
			Standard curve
					PQQ		I.S.			PQQ		I.S.
				fmol	Area peak	Area hight	Area peak	Area hight		fmol	Area peak	fmol	Area peak
				50	4720	969	2740	520		50	4720	35	2740
				100	9300	1720	5500	990		100	9300	70	5500
				500	49600	10100	36600	7130		500	49600	350	36600
				1000	122000	28500	78400	15800		1000	122000	700	78400
				1500	188000	43100	130000	31300		1500	0	1050	130000
				2000	265000	67300	186000	49000		2000	265000	1400	186000
						PQQ	328.900/240.700
						I.S.	342.913/252.700
			Sample
				Sample		PQQ		I.S.		Detected amounts (fmol)		inject vol.(μL)	Conc. (pmol/mL)		recovery (%)				Stock solution (nmol/mL)	Stock solution (µg/mL)
						Area peak	Area hight	Area peak	Area hight	PQQ	I.S.		PQQ	I.S.	Measured Value	Ave.	S.D	CV		Measured Value	Ave.	S.D	CV
				I.S.				78400			639.944	1	0	639.944
				medium1		118000	22600			945.186		1	945.186
				medium2		109000	24200			877.608		1	877.608
				medium3		107000	24400			862.591		1	862.591
				medium+I.S.1		114000	25200	66500	16000	915.152	550.315	1	915.152	550.315	85.9943	79.2072	5.8922	7.43898	30.4057	10.04	10.44	0.369679	3.54099
				medium+I.S.2		104000	21100	57500	12200	840.065	482.528	1	840.065	482.528	75.4017				31.832	10.5109
				medium+I.S.3		108000	23800	58200	11000	870.1	487.801	1	870.1	487.801	76.2256				32.6137	10.769
The data of PQQ screening by enzymatic method
	Enzymatic method
		Green tea
			Application: Tecan i-control				Tecan i-control , 1.10.4.0
			Device: infinite 200Pro				Serial number: 1311003920				Serial number of connected stacker:
			Firmware: V_3.40_01/15_Infinite (Dec 23 2014/12.45.11)				MAI, V_3.40_01/15_Infinite (Dec 23 2014/12.45.11)
			Date:	2018-02-15
			Time:	20:25:06
			System				WAKO-PC
			User				wako-PC\wako
			Plate				BD Falcon 48 Flat Bottom Transparent Model 351178, 353078, 353230 [BD48ft.pdfx]
			Plate-ID (Stacker)
			Label: Label1
			Mode				Absorbance
			Wavelength				600	nm
			Bandwidth				10	nm
			Number of Flashes				25
			Settle Time				0	ms
			Start Time:	2018/02/15 20:25:06
				Temperature: 25.3 °C
			<>	1	2	3	4	5	6	7	8
			A	2.649	2.5899	2.5691	2.5368	2.5697	2.5287	2.5534	2.5032
			B	2.6213	2.6044	2.6071	2.5997	2.5226	2.5097	2.5112	2.5135
			C	2.6114	2.5628	2.5889	2.6006	2.6054	2.5454	2.567	2.6486
			D	2.6232	2.6233	2.5992	2.6234	2.6416	2.6197	2.6181	2.5991
			E	2.6164	2.5912	2.637	2.5945	2.5954	2.6076	2.6346	2.6199
			F	2.6149	2.6464	2.6369	2.6454	2.6585	2.6526	2.6722	2.6154
			End Time:	2018/02/15 20:25:49
			Shaking (Linear) Duration:				30	s
			Shaking (Linear) Amplitude:				1	mm
			Channel B				Dispense	(Standard)
			Volume				73	µl
			Speed				300	µl/sec
			Refill speed				300	µl/sec
			Injection refill volume				500	µl
			Shaking (Linear) Duration:				30	s
			Shaking (Linear) Amplitude:				1	mm
			List of actions in this measurement script:
			Kinetic
			Shaking (Linear) Duration:				7	s
			Shaking (Linear) Amplitude:				1	mm
			Absorbance
			Label: DCIP法
			Kinetic Measurement
			Kinetic Cycles				23
			Interval Time				00:01:00
			Mode				Absorbance
			Wavelength				600	nm
			Bandwidth				10	nm
			Number of Flashes				25
			Settle Time				0	ms
			Start Time:	2018/02/15 20:27:45
			Cycle Nr.	1	2	3	4	5	6	7	8	9	10	11	12	13	14	15	16	17	18	19	20	21	22	23
			Time [s]	0	60	120	180	240	300	360	420	480	540	600	660	720	780	840	900	960	1020	1080	1140	1200	1260	1320
			Temp. [°C]	25.3	25.2	25.1	25.1	25.2	25.2	25.2	25.1	25	25.3	25.2	25.2	25.2	25.1	25.2	25.5	25	25.2	25.2	25	25.1	25.3	25.1
			A1	2.7305	2.7277	2.7239	2.7184	2.7162	2.6421	2.6381	2.6409	2.6383	2.6393	2.6364	2.6341	2.6354	2.635	2.6242	2.6295	2.6223	2.6251	2.6273	2.6238	2.6224	2.6204	2.6205
			A2	2.6084	2.6054	2.6009	2.596	2.5936	2.5927	2.59	2.5907	2.5902	2.5877	2.589	2.583	2.5859	2.5846	2.5755	2.5806	2.5726	2.5756	2.5709	2.5729	2.5707	2.5682	2.5646
			A3	2.5873	2.5855	2.5807	2.577	2.5701	2.5739	2.57	2.5724	2.5709	2.5699	2.5616	2.5636	2.5643	2.5624	2.5554	2.5607	2.5498	2.5552	2.5546	2.5506	2.5497	2.5494	2.5459
			A4	2.5313	2.5275	2.5212	2.5115	2.5037	2.4962	2.4941	2.4908	2.4867	2.4783	2.4708	2.47	2.465	2.4611	2.4511	2.4484	2.4392	2.4386	2.4365	2.4289	2.425	2.4163	2.4123
			A5	2.5818	2.5725	2.5674	2.5586	2.553	2.5481	2.544	2.5396	2.5354	2.5286	2.5201	2.5167	2.5154	2.5095	2.5023	2.5001	2.4877	2.4903	2.4838	2.4774	2.475	2.4701	2.4632
			A6	2.5383	2.5325	2.5294	2.5171	2.5154	2.5107	2.5068	2.4978	2.4975	2.491	2.4815	2.4777	2.4771	2.4714	2.4607	2.4583	2.4494	2.4468	2.4429	2.436	2.4324	2.4278	2.4186
			A7	2.5623	2.5514	2.5469	2.5384	2.5254	2.5171	2.509	2.4958	2.4881	2.4768	2.4648	2.4584	2.4508	2.4405	2.4295	2.4217	2.4099	2.4028	2.3967	2.3862	2.3768	2.37	2.3609
			A8	2.5134	2.504	2.4997	2.4872	2.4735	2.462	2.45	2.4413	2.4323	2.4214	2.4111	2.4017	2.3922	2.3815	2.3684	2.3622	2.3498	2.3449	2.3341	2.3273	2.317	2.3085	2.3004
			B1	2.6239	2.6036	2.5843	2.558	2.5372	2.5106	2.4858	2.4601	2.4379	2.4139	2.3882	2.3655	2.3419	2.3176	2.2929	2.2729	2.2466	2.224	2.2031	2.1808	2.1579	2.1357	2.1129
			B2	2.6891	2.6802	2.6607	2.6435	2.627	2.6057	2.5811	2.5625	2.543	2.5223	2.5012	2.4852	2.4659	2.4467	2.4274	2.4078	2.3872	2.3676	2.3505	2.3295	2.3122	2.2948	2.2745
			B3	2.6179	2.6028	2.5877	2.5685	2.5489	2.5277	2.5072	2.4866	2.4672	2.45	2.4262	2.4076	2.3911	2.3712	2.3476	2.3307	2.3107	2.2926	2.2731	2.2549	2.2357	2.218	2.1984
			B4	2.6761	2.5928	2.5746	2.5566	2.537	2.5176	2.496	2.4775	2.4598	2.4379	2.4191	2.4011	2.3837	2.3626	2.3397	2.324	2.3021	2.2853	2.2656	2.2493	2.23	2.2129	2.1923
			B5	2.5436	2.5334	2.5198	2.5047	2.4906	2.4799	2.4661	2.4529	2.4395	2.4233	2.4127	2.3997	2.3886	2.3735	2.3573	2.3481	2.3332	2.3222	2.309	2.2968	2.2859	2.2731	2.2593
			B6	2.6255	2.6087	2.6022	2.5879	2.569	2.5589	2.5423	2.5328	2.5212	2.506	2.4902	2.4811	2.4686	2.454	2.4392	2.4341	2.4236	2.4122	2.4015	2.3874	2.3741	2.3641	2.3517
			B7	2.5175	2.5053	2.4933	2.4806	2.4635	2.46	2.4442	2.4266	2.4171	2.4001	2.3846	2.3742	2.3594	2.3482	2.3323	2.3205	2.3036	2.2953	2.2827	2.2716	2.2575	2.247	2.2341
			B8	2.5289	2.517	2.5101	2.4963	2.4883	2.4824	2.4687	2.4601	2.4517	2.4421	2.4317	2.4185	2.4132	2.4051	2.3947	2.3861	2.3726	2.369	2.3588	2.3528	2.3439	2.3348	2.3232
			C1	2.6702	2.6604	2.576	2.547	2.5259	2.5003	2.4758	2.4537	2.4294	2.4068	2.381	2.3555	2.3354	2.3124	2.2877	2.2677	2.243	2.2207	2.1987	2.1768	2.1546	2.1331	2.1111
			C2	2.5802	2.5602	2.5373	2.5123	2.4901	2.4664	2.4404	2.4198	2.3966	2.3749	2.3494	2.3274	2.3036	2.2821	2.2575	2.2371	2.2154	2.1926	2.1701	2.1502	2.1287	2.1063	2.0842
			C3	2.6655	2.6509	2.6239	2.5166	2.4896	2.4649	2.434	2.4089	2.3821	2.3591	2.3301	2.3007	2.275	2.2498	2.2206	2.197	2.1697	2.1435	2.1188	2.0934	2.0682	2.0419	2.0179
			C4	2.6048	2.5876	2.5602	2.5336	2.5068	2.4802	2.4538	2.4264	2.4	2.3713	2.3442	2.3178	2.2915	2.264	2.2641	2.2403	2.2151	2.1896	2.1631	2.1376	2.1127	2.0875	2.0631
			C5	2.6873	2.675	2.6473	2.6196	2.5904	2.5669	2.5379	2.5122	2.4867	2.3718	2.3449	2.3182	2.292	2.2622	2.2354	2.2112	2.1843	2.159	2.1291	2.1043	2.0782	2.0551	2.0273
			C6	2.5687	2.5636	2.5568	2.5494	2.5422	2.5362	2.5342	2.5279	2.5213	2.5181	2.5082	2.5069	2.5011	2.4948	2.4876	2.4842	2.4746	2.4752	2.4695	2.4621	2.457	2.4529	2.4454
			C7	2.579	2.5763	2.5689	2.567	2.5595	2.5533	2.5481	2.5437	2.5404	2.5304	2.5255	2.5215	2.5145	2.511	2.5006	2.4978	2.4893	2.4882	2.482	2.4762	2.4696	2.4644	2.4604
			C8	2.6664	2.6623	2.6515	2.6439	2.641	2.6349	2.6284	2.6243	2.6165	2.6151	2.6062	2.6035	2.5969	2.5931	2.5821	2.5759	2.571	2.57	2.5629	2.5589	2.55	2.5485	2.5403
			D1	2.6457	2.6373	2.6258	2.613	2.6036	2.5965	2.5888	2.5806	2.5701	2.5633	2.5506	2.5459	2.5386	2.5301	2.5147	2.5081	2.497	2.4902	2.482	2.4744	2.4683	2.4602	2.4492
			D2	2.7075	2.6972	2.6883	2.6794	2.6725	2.6674	2.6594	2.6519	2.6442	2.6358	2.6261	2.6214	2.6128	2.6057	2.5906	2.5875	2.5733	2.5724	2.5616	2.5524	2.5437	2.5366	2.5273
			D3	2.6206	2.612	2.6009	2.5959	2.5922	2.5847	2.5788	2.5739	2.5697	2.5607	2.5496	2.546	2.5412	2.5364	2.526	2.5203	2.5094	2.5079	2.498	2.4913	2.4881	2.4819	2.4721
			D4	2.6964	2.6961	2.6712	2.6645	2.6539	2.6064	2.6004	2.5981	2.5905	2.5844	2.5789	2.5688	2.5653	2.5573	2.5475	2.5428	2.5344	2.5309	2.5255	2.5156	2.5122	2.508	2.4995
			D5	2.6542	2.6527	2.6494	2.6375	2.632	2.6297	2.6189	2.616	2.6105	2.6062	2.5976	2.591	2.5867	2.5792	2.5717	2.5627	2.5573	2.551	2.5447	2.5359	2.5408	2.5355	2.5283
			D6	2.7288	2.7239	2.7185	2.7084	2.7035	2.6943	2.6931	2.6889	2.6796	2.6745	2.6681	2.6639	2.6562	2.6511	2.6362	2.6338	2.6265	2.6282	2.6215	2.611	2.6064	2.6022	2.5928
			D7	2.6481	2.6353	2.6288	2.6188	2.618	2.6075	2.5998	2.6006	2.5957	2.5914	2.5803	2.5732	2.5673	2.5623	2.5512	2.5442	2.5374	2.5352	2.5282	2.5195	2.515	2.5106	2.5055
			D8	2.7015	2.6992	2.6842	2.686	2.6738	2.6631	2.6641	2.6595	2.6515	2.647	2.6378	2.6349	2.6255	2.6203	2.6113	2.6063	2.597	2.5913	2.5867	2.5728	2.5695	2.5667	2.5609
			E1	2.6771	2.6498	2.641	2.6324	2.6212	2.5915	2.5789	2.5727	2.5626	2.5548	2.5424	2.5339	2.5279	2.5179	2.5084	2.5031	2.4873	2.483	2.4775	2.4659	2.4594	2.4519	2.4391
			E2	2.6298	2.6184	2.6007	2.6002	2.5956	2.5971	2.59	2.5902	2.5874	2.5805	2.5798	2.5773	2.5754	2.5723	2.5643	2.5616	2.5554	2.556	2.5566	2.5523	2.5488	2.5484	2.5392
			E3	2.7152	2.7026	2.6978	2.6974	2.6915	2.6921	2.6861	2.6847	2.6831	2.6811	2.6766	2.6733	2.6703	2.6706	2.6629	2.6594	2.6531	2.6542	2.6075	2.6036	2.6058	2.6031	2.5963
			E4	2.6203	2.6208	2.6132	2.6085	2.6075	2.6086	2.6008	2.6023	2.5954	2.5945	2.5916	2.587	2.5849	2.5845	2.5785	2.5754	2.5662	2.5705	2.565	2.5645	2.56	2.5585	2.549
			E5	2.6897	2.6815	2.6512	2.645	2.6366	2.6254	2.6137	2.6082	2.6005	2.5903	2.5817	2.5737	2.5672	2.5584	2.5437	2.5358	2.5221	2.5189	2.5116	2.5047	2.493	2.4855	2.4773
			E6	2.6337	2.6233	2.6077	2.6033	2.5943	2.5823	2.575	2.5709	2.5611	2.548	2.5377	2.5312	2.5244	2.5138	2.4995	2.4933	2.4801	2.4779	2.4634	2.4557	2.4491	2.4418	2.4282
			E7	2.6954	2.6855	2.6747	2.6697	2.6543	2.6103	2.6014	2.5965	2.5857	2.5761	2.568	2.5586	2.5506	2.5385	2.5303	2.52	2.5082	2.4998	2.4926	2.4854	2.4747	2.4687	2.457
			E8	2.6443	2.6377	2.6209	2.6125	2.6047	2.5959	2.5854	2.5781	2.5701	2.5611	2.548	2.5455	2.5341	2.5252	2.5125	2.507	2.4942	2.4896	2.4792	2.4726	2.4639	2.4567	2.4452
			F1	2.6265	2.6224	2.6107	2.597	2.5918	2.5814	2.5712	2.568	2.5553	2.5443	2.535	2.5269	2.518	2.5069	2.4929	2.487	2.4784	2.4747	2.4656	2.4541	2.4481	2.4421	2.431
			F2	2.725	2.7123	2.6495	2.6406	2.6266	2.6194	2.6171	2.6083	2.5956	2.5876	2.5811	2.5721	2.5631	2.5522	2.543	2.5329	2.5242	2.519	2.509	2.5009	2.4953	2.4839	2.4765
			F3	2.6806	2.6733	2.6618	2.654	2.6467	2.6345	2.6306	2.6251	2.6129	2.602	2.5937	2.5896	2.5814	2.5701	2.5579	2.5543	2.5423	2.535	2.5267	2.5199	2.5118	2.5015	2.491
			F4	2.6725	2.6658	2.6666	2.6592	2.6561	2.6515	2.6511	2.652	2.6475	2.6422	2.6389	2.6398	2.6358	2.6322	2.6243	2.6227	2.6173	2.6156	2.6133	2.6105	2.6074	2.6054	2.6014
			F5	2.6858	2.6818	2.6759	2.6717	2.6727	2.6676	2.6623	2.6639	2.656	2.6546	2.6465	2.6505	2.6511	2.6444	2.6362	2.6367	2.6273	2.6308	2.6294	2.6219	2.6245	2.6211	2.6149
			F6	2.7131	2.7093	2.6656	2.6639	2.66	2.6585	2.6531	2.6592	2.6511	2.6486	2.6415	2.6442	2.6359	2.6361	2.6315	2.629	2.6262	2.6239	2.6213	2.6191	2.6156	2.6116	2.6074
			F7	2.6954	2.6847	2.6723	2.6634	2.6542	2.6422	2.6382	2.6294	2.6206	2.61	2.5995	2.5975	2.5836	2.5809	2.5635	2.5597	2.5456	2.5407	2.533	2.5225	2.5135	2.5065	2.4998
			F8	2.7308	2.7194	2.6195	2.6109	2.6071	2.5878	2.582	2.5768	2.568	2.555	2.5456	2.5401	2.5338	2.5228	2.51	2.5054	2.4913	2.488	2.4771	2.4707	2.4625	2.4561	2.4436
			End Time:	2018/02/15 20:50:34
			Standard																	Sample										Calculation
			PQQ std (ng/mL)		0	0.25	0.5	0.75	1	1.25	1.5											ΔABS			Diluted extracts					sample			Green tea			Green tea+I.S.
																						10min	20min	Blank correction	Conc. (ng/mL)	Ave.	SD	CV					1st	2nd	3rd	1st	2nd	3rd
			ΔABS	1st	0.1081	0.1063	0.1855	0.2577	0.3769	0.466	0.5973									Green Tea 1	1st	0.0605001	0.1117	0.0740499	0.261395	0.263618	0.00991632	3.76162		Measured value	Conc. (ng/ml)		0.263618	0.30994	0.349407	0.468732	0.508662	0.485408
				2nd	0.0377002	0.1068	0.1964	0.2514	0.3822	0.5156	0.4921										2nd	0.0534999	0.1094	0.0717499	0.255003						Conc. (pmol/ml)		0.79836	0.938644	1.05817	1.41954	1.54047	1.47004
				3rd	0.0376	0.1059	0.185	0.26	0.4461	0.4515	0.6091										3rd	0.0602	0.1164	0.0787499	0.274458					Extracts	Dilution ratio		1	1	1	40	40	40
				average	0.0376501	0.106333	0.188967	0.256367	0.401733	0.4777	0.566167									Green Tea 2	1st	0.0606999	0.1224	0.0847499	0.291134	0.30994	0.0163584	5.27792			Conc. (pmol/ml)		0.79836	0.938644	1.05817	56.7816	61.6186	58.8017
			Blank correction	1st	0.0704498	0.06865	0.14785	0.22005	0.33925	0.42835	0.55965										2nd	0.0677998	0.1331	0.0954497	0.320872						Ave.		0.931723			59.0673
				2nd	5.00679e-05	0.06915	0.15875	0.21375	0.34455	0.47795	0.45445										3rd	0.0637	0.132	0.0943499	0.317815					Recovery (%)	Caluculated value		55.8499	60.6869	57.87
				3rd	-5.00679e-05	0.0682499	0.14735	0.22235	0.40845	0.41385	0.57145									Green Tea 3	1st	0.0710001	0.1325	0.0948498	0.319205	0.349407	0.101805	29.1366			Ave.		58.1356
				average	0	0.0686833	0.151317	0.218717	0.3419	0.44005	0.528516										2nd	0.1175	0.1842	0.14655	0.462895					Stock solution	Conc. (pmol/ml)		0.137327	0.161458	0.182017
				stdev	7.08067e-05	0.000450938	0.00644245	0.00445233	0.0037477	0.0336137	0.0644143										3rd	0.0566001	0.1134	0.0757499	0.26612						Conc. (ng/ml)		0.0453455	0.0533133	0.060102
				CV	0.188065	0.424079	3.4093	1.73671	0.932882	7.03657	11.3773									Green Tea＋PQQ 1	1st	0.0950999	0.1774	0.13975	0.443996	0.468732	0.0779059	16.6206			Ave.		0.0529203
																					2nd	0.0813999	0.1638	0.12615	0.406198						S.D		0.00738612
																					3rd	0.1347	0.2177	0.18005	0.556003						CV		13.9571
																				Green Tea＋PQQ 2	1st	0.108	0.1967	0.15905	0.497637	0.508662	0.0510675	10.0396
																					2nd	0.096	0.1846	0.14695	0.464007
																					3rd	0.1274	0.2207	0.18305	0.564341
																				Green Tea＋PQQ 3	1st	0.0914998	0.1784	0.14075	0.446775	0.485408	0.0910036	18.7479
																					2nd	0.1439	0.2297	0.19205	0.589354
																					3rd	0.0869	0.1688	0.13115	0.420094
		Oolong tea (Beer)
			Application: Tecan i-control				Tecan i-control , 1.10.4.0
			Device: infinite 200Pro				Serial number: 1311003920				Serial number of connected stacker:
			Firmware: V_3.40_01/15_Infinite (Dec 23 2014/12.45.11)				MAI, V_3.40_01/15_Infinite (Dec 23 2014/12.45.11)
			Date:	2018-02-15
			Time:	20:52:56
			System				WAKO-PC
			User				wako-PC\wako
			Plate				BD Falcon 48 Flat Bottom Transparent Model 351178, 353078, 353230 [BD48ft.pdfx]
			Plate-ID (Stacker)
			Label: Label1
			Mode				Absorbance
			Wavelength				600	nm
			Bandwidth				10	nm
			Number of Flashes				25
			Settle Time				0	ms
			Start Time:	2018/02/15 20:52:56
				Temperature: 25.3 °C
			<>	1	2	3	4	5	6	7	8
			A	2.667	2.6104	2.5811	2.6359	2.6776	2.6173	2.6078	2.6171
			B	2.6025	2.6626	2.6221	2.6245	2.6276	2.6273	2.6449	2.6035
			C	2.5965	2.6409	2.6242	2.608	2.6475	2.6311	2.617	2.5826
			D	2.6198	2.6196	2.5642	2.5917	2.6244	2.6319	2.6126	2.5744
			E	2.6262	2.6355	2.6158	2.6329	2.6178	2.6513	2.6483	2.6236
			F	2.6547	2.6442	2.6409	2.6342	2.6472	2.66	2.6324	2.643
			End Time:	2018/02/15 20:53:39
			Shaking (Linear) Duration:				30	s
			Shaking (Linear) Amplitude:				1	mm
			Channel B				Dispense	(Standard)
			Volume				73	µl
			Speed				300	µl/sec
			Refill speed				300	µl/sec
			Injection refill volume				500	µl
			Shaking (Linear) Duration:				30	s
			Shaking (Linear) Amplitude:				1	mm
			List of actions in this measurement script:
			Kinetic
			Shaking (Linear) Duration:				7	s
			Shaking (Linear) Amplitude:				1	mm
			Absorbance
			Label: DCIP法
			Kinetic Measurement
			Kinetic Cycles				23
			Interval Time				00:01:00
			Mode				Absorbance
			Wavelength				600	nm
			Bandwidth				10	nm
			Number of Flashes				25
			Settle Time				0	ms
			Start Time:	2018/02/15 20:55:35
			Cycle Nr.	1	2	3	4	5	6	7	8	9	10	11	12	13	14	15	16	17	18	19	20	21	22	23
			Time [s]	0	60	120	180	240	300	360	420	480	540	600	660	720	780	840	900	960	1020	1080	1140	1200	1260	1320
			Temp. [°C]	25.3	25.2	25.3	25.1	25.3	25.1	25.3	25.5	25.3	25.2	25.3	25.2	25.3	25.3	25.3	25.3	25.5	25.5	25.3	25.5	25.3	25.4	25.6
			A1	2.6767	2.6643	2.6661	2.6637	2.6628	2.661	2.656	2.6533	2.6528	2.6502	2.6515	2.6488	2.6495	2.6432	2.6441	2.6411	2.6423	2.6434	2.6393	2.6409	2.6425	2.6358	2.6344
			A2	2.6138	2.6138	2.6116	2.6086	2.6083	2.6051	2.6019	2.6013	2.5979	2.6004	2.5988	2.5928	2.5961	2.5893	2.5923	2.5878	2.5913	2.5862	2.5867	2.5854	2.5852	2.5834	2.5826
			A3	2.5934	2.5902	2.5879	2.5862	2.5808	2.5808	2.581	2.5773	2.5739	2.5738	2.5712	2.5703	2.5666	2.5639	2.5663	2.5615	2.5651	2.5625	2.5634	2.5623	2.5576	2.5572	2.5588
			A4	2.6269	2.6183	2.6139	2.6062	2.6013	2.5961	2.5893	2.5845	2.5791	2.5741	2.57	2.5629	2.558	2.5531	2.5482	2.5415	2.5367	2.5333	2.5278	2.5253	2.5185	2.5144	2.5079
			A5	2.6687	2.6602	2.6553	2.6559	2.6536	2.6462	2.6405	2.6351	2.6294	2.6265	2.6174	2.6139	2.6077	2.6003	2.5956	2.5889	2.586	2.584	2.5772	2.5731	2.5674	2.5611	2.5576
			A6	2.6251	2.6189	2.6142	2.6095	2.6046	2.5991	2.5935	2.5888	2.584	2.5779	2.5719	2.5674	2.5598	2.5516	2.5513	2.5449	2.5426	2.5364	2.5357	2.5247	2.5201	2.515	2.5127
			A7	2.611	2.6051	2.5982	2.586	2.5812	2.5684	2.5595	2.5461	2.5371	2.5284	2.5177	2.5058	2.4948	2.4847	2.4786	2.4669	2.4598	2.4496	2.4425	2.4365	2.4257	2.4178	2.411
			A8	2.619	2.6058	2.5987	2.5928	2.5766	2.569	2.5594	2.5479	2.5358	2.5271	2.5193	2.5077	2.4957	2.4844	2.4793	2.4671	2.46	2.4515	2.4426	2.4355	2.4255	2.4177	2.4086
			B1	2.6116	2.5938	2.5717	2.5475	2.5235	2.4992	2.4743	2.4502	2.4241	2.4028	2.3733	2.3474	2.3233	2.2947	2.2718	2.2466	2.2238	2.1986	2.1763	2.1522	2.1293	2.1066	2.0826
			B2	2.6781	2.6634	2.6506	2.6379	2.6221	2.6055	2.5893	2.5673	2.55	2.5303	2.5121	2.4944	2.4784	2.4579	2.4468	2.4251	2.4118	2.3954	2.3804	2.3655	2.3479	2.3321	2.3189
			B3	2.6461	2.6305	2.6165	2.603	2.5909	2.5687	2.5551	2.5362	2.5146	2.4975	2.4817	2.4637	2.4453	2.4297	2.4136	2.3968	2.3838	2.3649	2.3509	2.3347	2.3194	2.3037	2.2901
			B4	2.6432	2.6286	2.6188	2.6048	2.5862	2.5712	2.5494	2.5384	2.5191	2.4989	2.4871	2.4687	2.4511	2.4315	2.4206	2.4007	2.3886	2.3737	2.3581	2.3419	2.3277	2.3118	2.2979
			B5	2.7279	2.7181	2.7105	2.6061	2.5948	2.5811	2.5677	2.5545	2.5408	2.526	2.5135	2.5003	2.4872	2.4695	2.46	2.4456	2.434	2.4217	2.4087	2.3966	2.3829	2.3738	2.3603
			B6	2.6365	2.6239	2.6146	2.6047	2.5968	2.5852	2.568	2.5521	2.5411	2.529	2.514	2.5003	2.4834	2.4667	2.4569	2.4417	2.4276	2.4172	2.403	2.3906	2.3779	2.3685	2.354
			B7	2.658	2.647	2.6364	2.62	2.6056	2.5974	2.5816	2.5647	2.5518	2.5362	2.5247	2.5108	2.4981	2.4795	2.4711	2.4521	2.4438	2.4325	2.4177	2.4042	2.3943	2.381	2.3679
			B8	2.6486	2.6105	2.6029	2.5934	2.5816	2.5744	2.5623	2.5517	2.5404	2.5332	2.5222	2.516	2.5019	2.491	2.4865	2.4728	2.47	2.4611	2.4523	2.4453	2.4363	2.4261	2.418
			C1	2.6056	2.5867	2.5703	2.5455	2.5221	2.4964	2.4693	2.4446	2.4196	2.3971	2.3677	2.3428	2.3199	2.2954	2.2709	2.2454	2.226	2.2003	2.1774	2.1562	2.1307	2.1084	2.0862
			C2	2.7127	2.7071	2.6915	2.5936	2.5714	2.5468	2.523	2.5016	2.4746	2.4533	2.4272	2.4026	2.3804	2.3526	2.3313	2.3059	2.2859	2.2629	2.2407	2.2176	2.1953	2.1719	2.1511
			C3	2.6325	2.619	2.5959	2.5795	2.5508	2.5304	2.5009	2.4752	2.4512	2.4255	2.3978	2.3723	2.3514	2.3251	2.3053	2.2793	2.259	2.2365	2.2138	2.1917	2.1695	2.1486	2.1261
			C4	2.6189	2.6016	2.5891	2.5635	2.5385	2.5117	2.4886	2.4611	2.4315	2.4079	2.379	2.3533	2.3317	2.3038	2.2824	2.2591	2.2357	2.2135	2.1894	2.1675	2.1468	2.1238	2.101
			C5	2.7309	2.7161	2.6122	2.5855	2.5631	2.5397	2.5115	2.4888	2.4613	2.4354	2.4114	2.3853	2.3598	2.3324	2.3122	2.2857	2.2637	2.2403	2.2196	2.1942	2.1728	2.149	2.1265
			C6	2.6385	2.6316	2.6274	2.6195	2.6124	2.6038	2.596	2.5929	2.5801	2.5769	2.5662	2.564	2.556	2.5474	2.5448	2.5354	2.5332	2.5277	2.524	2.5168	2.5092	2.5066	2.4986
			C7	2.6295	2.622	2.6128	2.6058	2.598	2.5923	2.5841	2.5765	2.5697	2.5636	2.5555	2.5509	2.5451	2.5313	2.53	2.521	2.519	2.5117	2.5071	2.502	2.4937	2.4898	2.4834
			C8	2.5976	2.5921	2.5811	2.579	2.566	2.5581	2.5499	2.543	2.5342	2.525	2.5184	2.5109	2.5068	2.4967	2.4969	2.4853	2.4798	2.4751	2.4675	2.4624	2.4574	2.4502	2.4474
			D1	2.6444	2.6368	2.6324	2.6225	2.6159	2.6077	2.6024	2.5984	2.5915	2.5853	2.5784	2.5715	2.566	2.5583	2.5547	2.5458	2.5418	2.5383	2.5304	2.5261	2.5183	2.5181	2.5103
			D2	2.645	2.6396	2.6353	2.6253	2.6199	2.6133	2.6037	2.5989	2.5936	2.5883	2.5836	2.5755	2.5696	2.5609	2.5603	2.5517	2.5494	2.5422	2.5351	2.5336	2.5251	2.5238	2.5189
			D3	2.6555	2.6528	2.647	2.6366	2.632	2.6274	2.622	2.6119	2.6066	2.601	2.602	2.575	2.5638	2.5551	2.5526	2.545	2.5474	2.5398	2.5322	2.5301	2.5221	2.5163	2.5118
			D4	2.6809	2.6698	2.6005	2.5931	2.5865	2.5783	2.5727	2.5673	2.5636	2.5543	2.5475	2.5452	2.5368	2.5301	2.5279	2.5162	2.5166	2.5119	2.5038	2.5015	2.4932	2.4917	2.4872
			D5	2.6353	2.6307	2.6219	2.615	2.6081	2.601	2.5956	2.5899	2.5854	2.5786	2.5758	2.5666	2.5616	2.552	2.551	2.5443	2.5404	2.5362	2.533	2.5257	2.5226	2.5135	2.5113
			D6	2.6571	2.6552	2.6484	2.6455	2.6393	2.6388	2.634	2.6288	2.6284	2.623	2.622	2.6142	2.6137	2.6037	2.6085	2.5965	2.5992	2.5989	2.5958	2.5882	2.5876	2.5863	2.5767
			D7	2.6368	2.6318	2.6316	2.6225	2.6203	2.6153	2.6126	2.6082	2.6053	2.6009	2.5958	2.5959	2.5949	2.5887	2.5845	2.5772	2.5758	2.5739	2.5678	2.5654	2.5677	2.5647	2.5594
			D8	2.608	2.5979	2.5932	2.5876	2.5846	2.5817	2.5776	2.5722	2.5677	2.5662	2.5585	2.5598	2.5513	2.5469	2.5486	2.5442	2.5412	2.538	2.5345	2.5325	2.5276	2.5271	2.5243
			E1	2.6494	2.6443	2.6443	2.628	2.623	2.6179	2.6085	2.6039	2.5972	2.5959	2.5915	2.5799	2.5789	2.5637	2.5613	2.5553	2.5503	2.5476	2.5399	2.536	2.5319	2.5229	2.5176
			E2	2.6548	2.6467	2.6386	2.6277	2.62	2.6082	2.6008	2.5898	2.581	2.573	2.5601	2.5531	2.5403	2.5334	2.5274	2.5152	2.5111	2.5027	2.4927	2.4864	2.4743	2.4685	2.4594
			E3	2.6411	2.6319	2.6244	2.614	2.6063	2.5967	2.5869	2.5794	2.5683	2.5604	2.5492	2.5431	2.532	2.5209	2.5136	2.502	2.4985	2.4908	2.4822	2.4746	2.4665	2.4585	2.4519
			E4	2.73	2.7253	2.6436	2.6263	2.626	2.6105	2.6053	2.595	2.5852	2.577	2.5668	2.5614	2.5528	2.5407	2.5336	2.5226	2.5195	2.5122	2.5035	2.4962	2.4861	2.4805	2.4722
			E5	2.6341	2.6179	2.6015	2.5866	2.5673	2.5458	2.5243	2.5039	2.4823	2.4661	2.4468	2.4258	2.4066	2.3873	2.3716	2.3508	2.3334	2.3183	2.3007	2.2826	2.2662	2.2475	2.233
			E6	2.6576	2.6396	2.6326	2.6132	2.597	2.574	2.5533	2.5337	2.5111	2.4966	2.4712	2.4552	2.437	2.4154	2.3988	2.3787	2.364	2.3466	2.3291	2.3115	2.2934	2.2794	2.2618
			E7	2.678	2.6657	2.647	2.6055	2.5915	2.5673	2.5452	2.5284	2.5061	2.4852	2.4644	2.4449	2.4234	2.4049	2.387	2.3693	2.351	2.3318	2.3152	2.297	2.2805	2.2596	2.2458
			E8	2.6506	2.635	2.6374	2.6273	2.6182	2.6104	2.6019	2.5959	2.5872	2.5863	2.5771	2.5713	2.5653	2.555	2.5562	2.5457	2.5423	2.5379	2.5317	2.5244	2.5213	2.5141	2.5115
			F1	2.7335	2.7179	2.7	2.6165	2.5977	2.5759	2.5606	2.5388	2.5232	2.5017	2.4833	2.4668	2.4491	2.4285	2.4146	2.3963	2.3836	2.3638	2.3519	2.3346	2.3167	2.3033	2.2872
			F2	2.7204	2.7044	2.6915	2.6072	2.5928	2.5685	2.5514	2.5349	2.5152	2.4959	2.4775	2.4622	2.4461	2.4253	2.4102	2.3932	2.375	2.3658	2.3506	2.3312	2.3149	2.3017	2.288
			F3	2.6536	2.638	2.6196	2.6104	2.5856	2.5715	2.5487	2.5318	2.5119	2.4942	2.4782	2.4586	2.4407	2.423	2.4045	2.388	2.3734	2.3567	2.3413	2.3263	2.3105	2.2947	2.2806
			F4	2.6517	2.6447	2.6363	2.6262	2.6201	2.6065	2.5972	2.5917	2.5799	2.5704	2.5607	2.5506	2.5425	2.5309	2.5251	2.5133	2.5053	2.5022	2.4925	2.4843	2.4743	2.4653	2.4579
			F5	2.6716	2.6628	2.6611	2.6484	2.6406	2.6298	2.62	2.6087	2.5965	2.5903	2.5798	2.5718	2.5642	2.5525	2.545	2.5309	2.5304	2.5215	2.5135	2.5043	2.4965	2.4875	2.482
			F6	2.6996	2.6929	2.6837	2.6708	2.6656	2.6326	2.6211	2.6139	2.603	2.5952	2.5823	2.5719	2.5671	2.553	2.5499	2.5337	2.5302	2.5236	2.5152	2.5074	2.4978	2.489	2.4804
			F7	2.7107	2.7024	2.6456	2.6402	2.6337	2.6227	2.6169	2.6143	2.6006	2.599	2.5908	2.5846	2.5812	2.57	2.5687	2.5552	2.5629	2.5522	2.546	2.539	2.5327	2.5306	2.5247
			F8	2.7551	2.7384	2.7288	2.7297	2.7222	2.7168	2.7148	2.7042	2.6918	2.6864	2.686	2.5988	2.5958	2.5811	2.5786	2.5703	2.5675	2.5644	2.5612	2.549	2.5458	2.5425	2.533
			End Time:	2018/02/15 21:18:24
			Standard																	Sample										Calculation
			PQQ std (ng/mL)		0	0.25	0.5	0.75	1.25	1.5												ΔABS			Diluted extracts					sample			Oolong tea			Oolong tea+I.S.
																						10min	20min	Blank correction	Conc. (ng/mL)	Ave.	SD	CV					1st	2nd	3rd	1st	2nd	3rd
			ΔABS	1st	0.0342002	0.1084	0.1853	0.345	0.4823	0.463										Oolong Tea 1	1st	0.0723	0.1293	0.0964332	0.308904	0.325128	0.0153388	4.71778		Measured value	Conc. (ng/ml)		0.325128	0.151422	0.351701	0.428904	0.464056	0.458605
				2nd	0.0286	0.1013	0.1935	0.2586	0.4749	0.4721											2nd	0.0739999	0.1358	0.102933	0.327086						Conc. (pmol/ml)		0.984639	0.458576	1.06512	1.29892	1.40538	1.38887
				3rd	0.0358	0.105	0.2123	0.2637	0.5174	0.5581											3rd	0.0792	0.1402	0.107333	0.339394					Extracts	Dilution ratio		1	1	1	40	40	40
				average	0.0328667	0.1049	0.197033	0.2891	0.491533	0.497733										Oolong Tea 2	1st	0.0351	0.0695	0.0366333	0.141631	0.151422	0.0179347	11.8442			Conc. (pmol/ml)		0.984639	0.458576	1.06512	51.9569	56.2151	55.5548
			Blank correction	1st	0.00133348	0.0755332	0.152433	0.312133	0.449433	0.430133											2nd	0.0410001	0.0691001	0.0362334	0.140513						Ave.		0.836111			54.5756
				2nd	-0.00426674	0.0684333	0.160633	0.225733	0.442033	0.439233											3rd	0.0495	0.0804	0.0475333	0.172121					Recovery (%)	Caluculated value		51.1208	55.379	54.7187
				3rd	0.00293326	0.0721331	0.179433	0.230833	0.484533	0.525233										Oolong Tea 3	1st	0.0534999	0.1334	0.100533	0.320373	0.351701	0.108347	30.8066			Ave.		53.7395
				average	0	0.0720332	0.164167	0.228283	0.445733	0.525233											2nd	0.1334	0.1877	0.154833	0.472261					Stock solution	Conc. (pmol/ml)		0.183224	0.0853332	0.1982
				stdev	0.00378069	0.00355099	0.0138424	0.0484779	0.0227046	0.0524767											3rd	0.0595	0.1127	0.0798333	0.262471						Conc. (ng/ml)		0.0605007	0.028177	0.0654456
				CV	11.5031	3.38512	7.02542	16.7686	4.61914	10.5431										Beer 1	1st	0.1873	0.3679	0.335033	0.976317	1.00047	0.0510539	5.10301			Ave.		0.0513744
																					2nd	0.1864	0.3642	0.331333	0.965967						S.D		0.0202411
																					3rd	0.2136	0.3975	0.364633	1.05911						CV		39.3992
																				Oolong Tea＋PQQ 1	1st	0.0734999	0.1293	0.0964332	0.308904	0.428904	0.112767	26.2919
																					2nd	0.1199	0.178	0.145133	0.445128
																					3rd	0.0690999	0.2093	0.176433	0.532681
																				Oolong Tea＋PQQ 2	1st	0.0910001	0.1774	0.144533	0.44345	0.464056	0.0413872	8.91858
																					2nd	0.0918002	0.1751	0.142233	0.437016
																					3rd	0.1173	0.2018	0.168933	0.511701
		Beer (Oolong tea)
			Application: Tecan i-control				Tecan i-control , 1.10.4.0
			Device: infinite 200Pro				Serial number: 1311003920				Serial number of connected stacker:
			Firmware: V_3.40_01/15_Infinite (Dec 23 2014/12.45.11)				MAI, V_3.40_01/15_Infinite (Dec 23 2014/12.45.11)
			Date:	2018-02-15
			Time:	22:00:26
			System				WAKO-PC
			User				wako-PC\wako
			Plate				BD Falcon 48 Flat Bottom Transparent Model 351178, 353078, 353230 [BD48ft.pdfx]
			Plate-ID (Stacker)
			Label: Label1
			Mode				Absorbance
			Wavelength				600	nm
			Bandwidth				10	nm
			Number of Flashes				25
			Settle Time				0	ms
			Start Time:	2018/02/15 22:00:26
				Temperature: 25.1 °C
			<>	1	2	3	4	5	6	7	8
			A	2.628	2.5875	2.6311	2.6308	2.6212	2.6003	2.5984	2.5847
			B	2.5922	2.6007	2.5637	2.6374	2.6292	2.6297	2.5994	2.6263
			C	2.5244	2.6155	2.5975	2.6082	2.6312	2.5824	2.5698	2.5916
			D	2.5481	2.5792	2.5295	2.5225	2.585	2.4755	2.5306	2.5545
			E	2.5841	2.5674	2.5778	2.5879	2.5584	2.5577	2.4938	2.5572
			F	2.5607	2.5265	2.6148	2.5899	2.5127	2.5481	2.5321	2.4908
			End Time:	2018/02/15 22:01:09
			Shaking (Linear) Duration:				30	s
			Shaking (Linear) Amplitude:				1	mm
			Channel B				Dispense	(Standard)
			Volume				73	µl
			Speed				300	µl/sec
			Refill speed				300	µl/sec
			Injection refill volume				500	µl
			Shaking (Linear) Duration:				30	s
			Shaking (Linear) Amplitude:				1	mm
			List of actions in this measurement script:
			Kinetic
			Shaking (Linear) Duration:				7	s
			Shaking (Linear) Amplitude:				1	mm
			Absorbance
			Label: DCIP法
			Kinetic Measurement
			Kinetic Cycles				23
			Interval Time				00:01:00
			Mode				Absorbance
			Wavelength				600	nm
			Bandwidth				10	nm
			Number of Flashes				25
			Settle Time				0	ms
			Start Time:	2018/02/15 22:03:06
			Cycle Nr.	1	2	3	4	5	6	7	8	9	10	11	12	13	14	15	16	17	18	19	20	21	22	23
			Time [s]	0	60	120	180	240	300	360	420	480	540	600	660	720	780	840	900	960	1020	1080	1140	1200	1260	1320
			Temp. [°C]	25.1	25.4	25.7	25.5	25.6	25.3	25.5	25.6	25.4	25.3	25.5	25.6	25.6	25.5	25.6	25.6	25.3	25.8	25.9	25.8	25.8	25.8	25.9
			A1	2.6276	2.6253	2.6252	2.622	2.6457	2.65	2.6486	2.6427	2.6388	2.6449	2.6426	2.6411	2.6388	2.6402	2.6367	2.636	2.6316	2.6296	2.6317	2.629	2.6283	2.6285	2.6235
			A2	2.5935	2.5907	2.5873	2.5856	2.5823	2.5848	2.5772	2.5776	2.5716	2.5748	2.5768	2.5705	2.567	2.5686	2.566	2.5641	2.56	2.5635	2.5621	2.5624	2.5591	2.5569	2.5513
			A3	2.6406	2.6429	2.6391	2.6345	2.6358	2.6321	2.6309	2.6267	2.6222	2.6259	2.6251	2.6222	2.6247	2.6186	2.6203	2.6165	2.613	2.6134	2.6162	2.6154	2.6129	2.6086	2.6034
			A4	2.6318	2.6271	2.6223	2.6164	2.6092	2.603	2.5963	2.5952	2.5838	2.5802	2.5793	2.5696	2.5647	2.5613	2.5537	2.5504	2.5411	2.5403	2.5362	2.529	2.5252	2.521	2.5124
			A5	2.6237	2.6151	2.6101	2.5996	2.5951	2.5908	2.5866	2.5804	2.5722	2.5714	2.5649	2.5618	2.553	2.5512	2.5429	2.5417	2.5294	2.5289	2.5261	2.5195	2.5149	2.5082	2.5034
			A6	2.6162	2.6052	2.601	2.5937	2.5897	2.5816	2.5772	2.5685	2.563	2.5613	2.5546	2.5502	2.542	2.5394	2.5366	2.529	2.5204	2.5214	2.516	2.5114	2.5039	2.5026	2.4884
			A7	2.6002	2.599	2.5896	2.5851	2.5733	2.5684	2.5517	2.5413	2.5253	2.5205	2.509	2.4972	2.4887	2.4787	2.47	2.4598	2.4493	2.4427	2.4358	2.4278	2.4171	2.4101	2.3976
			A8	2.587	2.578	2.5712	2.5591	2.5496	2.5381	2.5245	2.5156	2.5004	2.4942	2.4837	2.4767	2.462	2.4561	2.4492	2.4376	2.4243	2.4194	2.413	2.404	2.3945	2.3879	2.3738
			B1	2.6049	2.5833	2.5645	2.5424	2.5171	2.4938	2.4692	2.4472	2.4229	2.4048	2.3764	2.3576	2.3347	2.316	2.2935	2.2715	2.2491	2.2298	2.2105	2.1912	2.1723	2.1502	2.1304
			B2	2.6054	2.5885	2.5767	2.5705	2.5569	2.5405	2.5194	2.4992	2.475	2.4584	2.4368	2.4208	2.4054	2.3852	2.3694	2.3496	2.3318	2.3141	2.3007	2.2852	2.2667	2.2511	2.2331
			B3	2.5778	2.5701	2.5501	2.5353	2.5139	2.4956	2.4829	2.4655	2.4435	2.4283	2.4138	2.3952	2.3761	2.3621	2.3463	2.3296	2.3114	2.2977	2.2829	2.2698	2.2526	2.2375	2.2206
			B4	2.7136	2.7013	2.6912	2.5985	2.5809	2.5569	2.5464	2.5272	2.5038	2.4889	2.4721	2.4551	2.4368	2.4205	2.4044	2.3898	2.3687	2.3554	2.3382	2.3241	2.3086	2.2918	2.2748
			B5	2.6304	2.6216	2.6129	2.6006	2.5884	2.5711	2.5602	2.5468	2.5287	2.5194	2.5042	2.491	2.481	2.465	2.4529	2.44	2.4249	2.4164	2.4041	2.3932	2.3788	2.3666	2.3536
			B6	2.698	2.6908	2.6837	2.5978	2.5862	2.5755	2.5593	2.5431	2.5284	2.5174	2.5052	2.4918	2.479	2.4649	2.4513	2.4418	2.4237	2.4162	2.404	2.3894	2.3791	2.3651	2.3539
			B7	2.6028	2.5932	2.5787	2.568	2.5533	2.5402	2.528	2.5108	2.4961	2.4824	2.4723	2.4557	2.4401	2.4269	2.4134	2.4033	2.3864	2.3762	2.3628	2.3526	2.3396	2.3274	2.3116
			B8	2.7067	2.6355	2.624	2.6178	2.6048	2.594	2.5874	2.5747	2.5601	2.5545	2.5443	2.5329	2.5273	2.5184	2.5095	2.5016	2.4867	2.4831	2.4747	2.4673	2.4611	2.4518	2.4406
			C1	2.6011	2.5913	2.5556	2.5304	2.5073	2.4806	2.4593	2.4343	2.4074	2.3848	2.3666	2.3419	2.3201	2.2971	2.2761	2.2552	2.2311	2.2093	2.188	2.167	2.1473	2.1266	2.1066
			C2	2.6907	2.6827	2.6606	2.6415	2.615	2.5897	2.5691	2.548	2.5228	2.5054	2.4836	2.4623	2.4223	2.3952	2.3754	2.3512	2.3308	2.3121	2.2914	2.271	2.2519	2.2308	2.2103
			C3	2.6738	2.6533	2.6251	2.5701	2.5384	2.5147	2.4813	2.4542	2.3836	2.3579	2.3286	2.3032	2.2717	2.2481	2.2196	2.1925	2.1662	2.1389	2.1136	2.0895	2.0635	2.0375	2.0125
			C4	2.6075	2.5815	2.5554	2.5292	2.4989	2.4695	2.4414	2.4124	2.3824	2.3544	2.3259	2.2971	2.2699	2.2447	2.2166	2.189	2.1612	2.1356	2.1088	2.0831	2.0566	2.0302	2.0052
			C5	2.6247	2.6084	2.5867	2.5627	2.5331	2.4995	2.4743	2.4422	2.4145	2.3868	2.3577	2.3279	2.3045	2.2762	2.2479	2.2212	2.1942	2.1679	2.1422	2.116	2.0893	2.0655	2.0372
			C6	2.5958	2.5834	2.5682	2.5569	2.5377	2.5223	2.5073	2.4931	2.4705	2.461	2.4461	2.4309	2.4146	2.4006	2.3859	2.3699	2.3536	2.3389	2.3268	2.3138	2.2997	2.2844	2.2693
			C7	2.5844	2.5719	2.5594	2.5447	2.5282	2.5095	2.4923	2.4775	2.4603	2.4491	2.431	2.4166	2.3977	2.3844	2.3683	2.3553	2.3374	2.3256	2.3122	2.2977	2.284	2.2687	2.2532
			C8	2.6938	2.578	2.5639	2.5491	2.5303	2.5112	2.4951	2.4784	2.4925	2.4803	2.4612	2.4438	2.4322	2.416	2.4007	2.3847	2.3675	2.3535	2.3415	2.3264	2.3106	2.2991	2.2817
			D1	2.5661	2.5557	2.5426	2.5302	2.5199	2.5035	2.4909	2.4774	2.4605	2.4501	2.443	2.4296	2.4173	2.4074	2.3948	2.3842	2.3688	2.3625	2.3512	2.3425	2.3301	2.3206	2.3063
			D2	2.659	2.6521	2.6126	2.5998	2.5889	2.5774	2.5668	2.5506	2.5362	2.5275	2.5173	2.5079	2.4957	2.4839	2.4734	2.459	2.4469	2.4414	2.4287	2.4193	2.4074	2.3986	2.386
			D3	2.6281	2.6198	2.6107	2.5951	2.5817	2.5692	2.5594	2.5761	2.56	2.5524	2.5404	2.5332	2.5179	2.5117	2.4987	2.4862	2.4725	2.4651	2.4542	2.4452	2.4345	2.423	2.4113
			D4	2.6094	2.6058	2.5951	2.5855	2.6057	2.5969	2.5853	2.5734	2.557	2.5496	2.5412	2.5271	2.5208	2.5059	2.4819	2.4671	2.4523	2.4449	2.437	2.4231	2.4148	2.4026	2.3897
			D5	2.6013	2.5939	2.5848	2.5694	2.5571	2.5483	2.5365	2.5205	2.5081	2.499	2.4916	2.4785	2.4677	2.4541	2.4476	2.4326	2.4225	2.4149	2.4063	2.3954	2.3843	2.3748	2.3635
			D6	2.6267	2.6215	2.6228	2.6158	2.61	2.6075	2.6099	2.5979	2.5933	2.5954	2.5932	2.5894	2.5849	2.5861	2.5799	2.5789	2.5757	2.5751	2.5723	2.5688	2.5687	2.5671	2.4748
			D7	2.5519	2.5482	2.5863	2.5855	2.5788	2.5779	2.5722	2.5708	2.5631	2.5646	2.5633	2.5586	2.5557	2.5498	2.545	2.5439	2.5386	2.542	2.5382	2.5367	2.5327	2.529	2.5252
			D8	2.6844	2.6874	2.6808	2.6774	2.6725	2.6742	2.6658	2.6698	2.6533	2.6574	2.6563	2.6511	2.652	2.6464	2.6488	2.6382	2.631	2.6344	2.6355	2.6289	2.6255	2.6251	2.6167
			E1	2.6021	2.5883	2.6075	2.6047	2.5957	2.5781	2.561	2.5503	2.533	2.5242	2.5136	2.4982	2.4871	2.4757	2.467	2.4546	2.4392	2.4314	2.4234	2.4111	2.4021	2.3913	2.378
			E2	2.5908	2.583	2.5719	2.5677	2.561	2.5494	2.5491	2.5387	2.5267	2.5274	2.5345	2.5414	2.5355	2.5304	2.5248	2.5174	2.5067	2.5059	2.501	2.4966	2.4919	2.4821	2.4749
			E3	2.5996	2.5918	2.5877	2.5772	2.5698	2.564	2.5568	2.5494	2.5429	2.5376	2.5317	2.5207	2.5218	2.511	2.506	2.5006	2.4907	2.4911	2.4851	2.4796	2.4734	2.4701	2.4606
			E4	2.6131	2.6089	2.6043	2.6013	2.5954	2.584	2.5756	2.5695	2.5582	2.5579	2.55	2.5431	2.5393	2.5323	2.5282	2.5195	2.5125	2.51	2.5034	2.4996	2.4936	2.4891	2.4787
			E5	2.574	2.5638	2.5486	2.5375	2.5218	2.5071	2.4947	2.4834	2.4661	2.4548	2.4429	2.4286	2.4165	2.4044	2.3912	2.3787	2.3639	2.3554	2.3445	2.3327	2.3211	2.3103	2.2952
			E6	2.5731	2.5615	2.5496	2.5342	2.5254	2.5047	2.4926	2.4809	2.4581	2.4523	2.4362	2.4224	2.4098	2.3985	2.3851	2.3719	2.3545	2.3489	2.3347	2.3243	2.3114	2.2995	2.2866
			E7	2.5637	2.5512	2.4779	2.4658	2.4497	2.435	2.4226	2.409	2.3926	2.3802	2.369	2.3526	2.3424	2.3271	2.3157	2.3017	2.2854	2.2773	2.2646	2.2535	2.2402	2.2297	2.2138
			E8	2.5723	2.5633	2.5523	2.5402	2.5255	2.5134	2.5001	2.4899	2.4715	2.462	2.4501	2.4392	2.4293	2.4184	2.4096	2.3977	2.3819	2.3754	2.3663	2.3548	2.344	2.3338	2.3216
			F1	2.676	2.6671	2.665	2.6588	2.6496	2.6417	2.6335	2.6305	2.6178	2.6213	2.5837	2.5769	2.5737	2.4977	2.4941	2.487	2.4777	2.4755	2.4733	2.4639	2.4595	2.4537	2.4424
			F2	2.6252	2.5409	2.5331	2.5247	2.5196	2.513	2.5057	2.5003	2.4908	2.4877	2.48	2.473	2.4686	2.4643	2.4571	2.45	2.4421	2.4408	2.4342	2.4291	2.4212	2.4178	2.4066
			F3	2.6401	2.6338	2.6234	2.6158	2.6119	2.605	2.5993	2.5915	2.5807	2.5782	2.5731	2.5634	2.5601	2.5554	2.5482	2.5425	2.5334	2.5285	2.5259	2.5204	2.5143	2.5079	2.5022
			F4	2.6058	2.602	2.593	2.5871	2.5807	2.5693	2.5649	2.5577	2.5469	2.5429	2.5374	2.5294	2.5229	2.519	2.5126	2.5048	2.4968	2.4973	2.4865	2.4821	2.479	2.4725	2.463
			F5	2.5409	2.5284	2.522	2.5168	2.509	2.4987	2.4924	2.4866	2.4785	2.4734	2.4649	2.4602	2.452	2.4449	2.4413	2.4347	2.4239	2.4213	2.4169	2.4105	2.4054	2.4006	2.3923
			F6	2.5667	2.563	2.5563	2.5485	2.5374	2.5339	2.5258	2.5199	2.5085	2.5068	2.4971	2.4909	2.4872	2.48	2.4792	2.468	2.4586	2.4575	2.4504	2.443	2.4382	2.4328	2.4234
			F7	2.6058	2.5961	2.5293	2.5165	2.5044	2.4888	2.4803	2.4689	2.4522	2.4433	2.4334	2.42	2.4087	2.3987	2.388	2.3768	2.3644	2.3591	2.3494	2.3396	2.328	2.3144	2.3047
			F8	2.5892	2.4992	2.489	2.4732	2.4603	2.45	2.4341	2.4243	2.4084	2.3994	2.3868	2.3767	2.3667	2.3549	2.3425	2.3368	2.3185	2.3123	2.3024	2.2931	2.2819	2.2725	2.2592
			End Time:	2018/02/15 22:25:55
			Standard																	Sample										Calculation
			PQQ std (ng/mL)		0	0.25	0.5	0.75	1	1.25	1.5											ΔABS			Diluted extracts					sample			Beer			Beer+I.S.
																						10min	20min	Blank correction	Conc. (ng/mL)	Ave.	SD	CV					1st	2nd	3rd	1st	2nd	3rd
			ΔABS	1st	-0.000699997	0.1066	0.1831	0.2516	0.3387	0.4326	0.6103									Beer 2	1st	0.1497	0.2961	0.275633	0.796483	0.802855	0.00901198	1.12249		Measured value	Conc. (ng/ml)		1.00047	0.802855	0.516795	0.598202	0.746888	0.722486
				2nd	0.0344	0.1088	0.1925	0.3189	0.3252	0.4538	0.5509										2nd	0.1534	0.3004	0.279933	0.809228						Conc. (pmol/ml)		3.02988	2.43142	1.5651	1.81163	2.26193	2.18802
				3rd	0.0276999	0.1123	0.2456	0.2632	0.405	0.4388	0.5354										3rd	0.2326	0.3832	0.362733	1.05463					Extracts	Dilution ratio		5	8	8	40	40	40
				average	0.0204666	0.109233	0.207067	0.2779	0.3563	0.441733	0.565533									Beer 3	1st	0.0876999	0.1936	0.173133	0.492689	0.516795	0.0392139	7.5879			Conc. (pmol/ml)		15.1494	19.4514	12.5208	72.4654	90.477	87.521
			Blank correction	1st	-0.0211666	0.0861334	0.162633	0.231133	0.318233	0.412133	0.589833										2nd	0.0682001	0.1946	0.174133	0.495653						Ave.		15.7072			83.4878
				2nd	0.0139333	0.0883333	0.172033	0.298433	0.304733	0.433333	0.530433										3rd	0.1097	0.217	0.196533	0.562043					Recovery (%)	Caluculated value		56.7582	74.7699	71.8138
				3rd	0.0072333	0.0918333	0.225133	0.242733	0.384533	0.418333	0.514934									Beer＋PQQ 1	1st	0.1231	0.236	0.215533	0.618356	0.598202	0.0784341	13.1116			Ave.		67.7806
				average	0	0.0887667	0.1866	0.270583	0.335833	0.422733	0.514934										2nd	0.1417	0.2516	0.231133	0.664592					Stock solution	Conc. (pmol/ml)		2.23506	2.86975	1.84725
				stdev	0.0186344	0.00287454	0.0337002	0.0359776	0.0427121	0.0109002	#DIV/0!										3rd	0.0884998	0.2	0.179533	0.511657						Conc. (ng/ml)		0.738018	0.947593	0.609962
				CV	91.0479	2.63156	16.2751	12.9462	11.9877	2.4676	#DIV/0!									Beer＋PQQ 2	1st	0.1311	0.2529	0.232433	0.668445	0.746888	0.114028	15.2671			Ave.		0.765191
																					2nd	0.1369	0.2617	0.241234	0.694527						S.D		0.170447
																					3rd	0.1947	0.3235	0.303033	0.877692						CV		22.2752
																				Beer＋PQQ 3	1st	0.1222	0.2283	0.207833	0.595534	0.722486	0.118316	16.3762
																					2nd	0.1724	0.2778	0.257333	0.742244
																					3rd	0.2024	0.3073	0.286833	0.829678
																				Oolong Tea＋PQQ 3	1st	0.0923002	0.2165	0.196033	0.560561	0.458605	0.145691	31.7684
																					2nd	0.1452	0.204	0.183533	0.523513
																					3rd	0.0669999	0.1258	0.105333	0.291741
		Fermented soybeans
			Application: Tecan i-control				Tecan i-control , 1.10.4.0
			Device: infinite 200Pro				Serial number: 1311003920				Serial number of connected stacker:
			Firmware: V_3.40_01/15_Infinite (Dec 23 2014/12.45.11)				MAI, V_3.40_01/15_Infinite (Dec 23 2014/12.45.11)
			Date:	2018-02-20
			Time:	17:59:39
			System				WAKO-PC
			User				wako-PC\wako
			Plate				BD Falcon 48 Flat Bottom Transparent Model 351178, 353078, 353230 [BD48ft.pdfx]
			Plate-ID (Stacker)
			Label: Label1
			Mode				Absorbance
			Wavelength				600	nm
			Bandwidth				10	nm
			Number of Flashes				25
			Settle Time				0	ms
			Start Time:	2018/02/20 17:59:39
				Temperature: 25.1 °C
			<>	1	2	3	4	5	6	7	8
			A	2.6132	2.589	2.5774	2.5749	2.5742	2.5368	2.5706	2.5672
			B	2.611	2.5715	2.6264	2.6511	2.6318	2.6771	2.5217	2.6163
			C	2.6086	2.5836	2.6155	2.4702	2.5752	2.5201	2.5099	2.5026
			D	2.606	2.626	2.5941	2.588	2.5833	2.6176	2.5415	2.5898
			E	2.6174	2.5719	2.6055	2.563	2.5886	2.5864	2.5994	2.5439
			F	2.5855	2.5894	2.6156	2.6039	2.6043	2.5838	2.5623	2.4969
			End Time:	2018/02/20 18:00:22
			Shaking (Linear) Duration:				30	s
			Shaking (Linear) Amplitude:				1	mm
			Channel B				Dispense	(Standard)
			Volume				73	µl
			Speed				300	µl/sec
			Refill speed				300	µl/sec
			Injection refill volume				500	µl
			Shaking (Linear) Duration:				30	s
			Shaking (Linear) Amplitude:				1	mm
			List of actions in this measurement script:
			Kinetic
			Shaking (Linear) Duration:				7	s
			Shaking (Linear) Amplitude:				1	mm
			Absorbance
			Label: DCIP法
			Kinetic Measurement
			Kinetic Cycles				23
			Interval Time				00:01:00
			Mode				Absorbance
			Wavelength				600	nm
			Bandwidth				10	nm
			Number of Flashes				25
			Settle Time				0	ms
			Start Time:	2018/02/20 18:02:18
			Cycle Nr.	1	2	3	4	5	6	7	8	9	10	11	12	13	14	15	16	17	18	19	20	21	22	23
			Time [s]	0	60	120	180	240	300	360	420	480	540	600	660	720	780	840	900	960	1020	1080	1140	1200	1260	1320
			Temp. [°C]	25.1	25.1	25.3	25.2	25.2	25.2	25.3	25.3	25.2	25.3	25.3	25.3	25.1	25.3	25.2	25.2	25.5	25.5	25.3	25.5	25.3	25.2	25.4
			A1	2.6241	2.6267	2.6264	2.6245	2.6229	2.621	2.6166	2.621	2.6169	2.6162	2.6133	2.6117	2.6118	2.609	2.6069	2.6054	2.6029	2.607	2.6032	2.6013	2.6015	2.6023	2.5978
			A2	2.6115	2.6052	2.6069	2.6079	2.6027	2.6054	2.6007	2.603	2.5995	2.5982	2.5948	2.5928	2.5911	2.5941	2.5905	2.5916	2.5907	2.5884	2.5876	2.5866	2.5881	2.5861	2.5851
			A3	2.6007	2.5929	2.5885	2.5868	2.5846	2.5829	2.5851	2.5885	2.577	2.5783	2.5799	2.5751	2.5743	2.5741	2.5727	2.5713	2.569	2.5703	2.5678	2.5685	2.5673	2.5676	2.5661
			A4	2.59	2.587	2.5809	2.5782	2.5705	2.5673	2.5634	2.561	2.5503	2.5466	2.5401	2.5425	2.5375	2.5329	2.5288	2.5228	2.5217	2.5182	2.5127	2.5111	2.5055	2.5018	2.4986
			A5	2.5886	2.5814	2.5754	2.5684	2.5636	2.5615	2.5583	2.5558	2.5467	2.5463	2.5388	2.5354	2.5307	2.5237	2.5207	2.518	2.5154	2.5116	2.5091	2.5036	2.5018	2.4989	2.4936
			A6	2.5559	2.5509	2.5469	2.5414	2.5373	2.5312	2.5261	2.5225	2.5164	2.5107	2.507	2.5011	2.5001	2.4929	2.491	2.4844	2.4827	2.4795	2.4725	2.4715	2.469	2.4632	2.4614
			A7	2.5779	2.575	2.5676	2.5584	2.552	2.5402	2.5346	2.5208	2.5121	2.5007	2.4959	2.4856	2.4779	2.4716	2.4636	2.4541	2.45	2.4404	2.4323	2.4264	2.4195	2.411	2.4063
			A8	2.5796	2.5734	2.5671	2.5569	2.5425	2.5348	2.5245	2.5158	2.5062	2.4973	2.4906	2.4796	2.4745	2.4639	2.4587	2.452	2.4428	2.4382	2.429	2.4261	2.4181	2.4086	2.4024
			B1	2.6107	2.5996	2.5844	2.5628	2.5442	2.517	2.497	2.4824	2.4559	2.44	2.418	2.4026	2.3868	2.3715	2.352	2.3353	2.3198	2.3034	2.2923	2.2735	2.2592	2.244	2.2295
			B2	2.5815	2.5671	2.5528	2.5362	2.5198	2.5003	2.4852	2.4705	2.4538	2.4385	2.4237	2.4088	2.3936	2.3808	2.3654	2.353	2.3403	2.3272	2.314	2.3032	2.2913	2.278	2.2654
			B3	2.6228	2.6075	2.5952	2.582	2.5646	2.5448	2.5313	2.5199	2.4999	2.4819	2.4657	2.4543	2.4384	2.4241	2.4102	2.3967	2.3833	2.3723	2.3596	2.3469	2.3335	2.3219	2.3098
			B4	2.6483	2.6314	2.6239	2.6051	2.5942	2.5743	2.5567	2.5465	2.5243	2.5102	2.4929	2.482	2.4676	2.4515	2.4396	2.4276	2.4132	2.3987	2.3899	2.3755	2.3645	2.3546	2.342
			B5	2.6416	2.6395	2.6265	2.615	2.6024	2.5901	2.5762	2.5671	2.5532	2.5374	2.529	2.5147	2.5093	2.4958	2.486	2.4748	2.4666	2.4553	2.446	2.4369	2.4273	2.4164	2.4099
			B6	2.6833	2.6703	2.666	2.6554	2.6378	2.6287	2.6185	2.607	2.5908	2.5782	2.5673	2.5584	2.5484	2.5365	2.5305	2.5142	2.5085	2.4979	2.4898	2.4825	2.4692	2.4635	2.4529
			B7	2.5227	2.5132	2.5004	2.4874	2.4754	2.465	2.4504	2.4374	2.4255	2.4114	2.4031	2.39	2.3791	2.3679	2.3582	2.3441	2.3367	2.3253	2.3149	2.308	2.2988	2.2882	2.2798
			B8	2.6257	2.6182	2.6137	2.6065	2.5991	2.5858	2.5792	2.5742	2.5584	2.552	2.5426	2.5353	2.5278	2.5173	2.5149	2.5066	2.5022	2.4926	2.4886	2.4796	2.4733	2.4679	2.4618
			C1	2.6135	2.6003	2.5835	2.5587	2.5417	2.5164	2.4972	2.4822	2.4593	2.4411	2.4196	2.4058	2.3882	2.3713	2.354	2.3398	2.3211	2.307	2.2957	2.2759	2.2618	2.2473	2.2322
			C2	2.582	2.5657	2.5492	2.5282	2.5064	2.4862	2.4673	2.4502	2.4288	2.4089	2.3911	2.3766	2.3588	2.3414	2.3255	2.3098	2.2945	2.2793	2.2632	2.2477	2.2338	2.2186	2.2051
			C3	2.6117	2.5973	2.5796	2.5545	2.529	2.5048	2.479	2.4572	2.4304	2.4066	2.3859	2.3646	2.3446	2.325	2.3036	2.2842	2.2648	2.2456	2.2288	2.2102	2.1927	2.1727	2.1568
			C4	2.4742	2.4519	2.4289	2.4051	2.382	2.3567	2.3316	2.3058	2.279	2.2525	2.2329	2.2118	2.1883	2.169	2.1466	2.1278	2.1082	2.0895	2.0717	2.0527	2.0348	2.0161	1.9993
			C5	2.576	2.5528	2.5346	2.5072	2.4872	2.4624	2.4384	2.4195	2.3938	2.3685	2.3494	2.3302	2.3085	2.2906	2.2699	2.2506	2.2301	2.212	2.195	2.1767	2.1606	2.143	2.1246
			C6	2.5397	2.5375	2.5331	2.5331	2.535	2.5349	2.5281	2.5348	2.5279	2.5269	2.5243	2.5239	2.525	2.5215	2.5239	2.5216	2.5213	2.521	2.521	2.5216	2.5175	2.5216	2.5183
			C7	2.5336	2.5296	2.5284	2.5258	2.5236	2.5234	2.5204	2.5251	2.519	2.5173	2.5149	2.5167	2.5149	2.5141	2.5127	2.5123	2.512	2.5099	2.5086	2.5094	2.5084	2.5096	2.5056
			C8	2.5268	2.5238	2.5226	2.521	2.5182	2.5172	2.5147	2.5177	2.5105	2.5076	2.5095	2.5081	2.5082	2.5075	2.5038	2.5051	2.5043	2.5029	2.501	2.5001	2.5	2.4984	2.4988
			D1	2.6298	2.6168	2.6061	2.5986	2.5874	2.5859	2.5754	2.5717	2.5566	2.5515	2.5458	2.5394	2.5319	2.524	2.5201	2.5127	2.5059	2.498	2.4954	2.4894	2.4831	2.4768	2.4719
			D2	2.637	2.6285	2.6224	2.6114	2.6083	2.5961	2.5851	2.5825	2.5746	2.5675	2.5574	2.5537	2.5457	2.5392	2.5326	2.5257	2.5197	2.5126	2.5092	2.5035	2.4982	2.4904	2.4853
			D3	2.6219	2.6186	2.6172	2.6098	2.6147	2.6094	2.6095	2.6092	2.6035	2.6024	2.6004	2.5995	2.6001	2.5998	2.5969	2.5968	2.5948	2.5979	2.5948	2.592	2.5915	2.5919	2.5878
			D4	2.618	2.6175	2.6133	2.6105	2.614	2.6102	2.609	2.609	2.6041	2.5986	2.5997	2.5995	2.5996	2.5973	2.5968	2.5938	2.5929	2.5936	2.5923	2.5932	2.5903	2.5889	2.5888
			D5	2.6085	2.6056	2.6019	2.599	2.5972	2.5983	2.5924	2.5961	2.5924	2.586	2.5918	2.5848	2.5859	2.5855	2.5823	2.5845	2.5832	2.579	2.5793	2.5773	2.58	2.5754	2.5734
			D6	2.6403	2.6408	2.6382	2.6342	2.6369	2.6394	2.6319	2.6374	2.6313	2.6268	2.6263	2.6288	2.63	2.6267	2.6255	2.6237	2.6245	2.6255	2.6237	2.6229	2.6211	2.6256	2.6196
			D7	2.5692	2.566	2.5649	2.5631	2.5607	2.5632	2.5584	2.5613	2.5577	2.5554	2.5532	2.5522	2.5507	2.554	2.5517	2.552	2.5515	2.5504	2.5487	2.5466	2.5471	2.5455	2.5442
			D8	2.607	2.6094	2.6093	2.6067	2.6018	2.603	2.6027	2.6075	2.5984	2.5978	2.5998	2.5981	2.5964	2.597	2.5943	2.5983	2.5969	2.5949	2.5951	2.5892	2.5929	2.5904	2.5873
			E1	2.6583	2.6268	2.6199	2.6135	2.6063	2.5957	2.5891	2.5863	2.5744	2.5649	2.5613	2.5509	2.5478	2.5416	2.5348	2.5292	2.5224	2.5173	2.5107	2.5061	2.5	2.494	2.4898
			E2	2.5878	2.5824	2.571	2.5593	2.543	2.5364	2.5266	2.5206	2.5083	2.4967	2.4907	2.4832	2.4738	2.4646	2.4562	2.4483	2.4446	2.4356	2.4277	2.4221	2.4152	2.4082	2.4027
			E3	2.6281	2.6158	2.603	2.5888	2.5799	2.5661	2.561	2.5532	2.541	2.5319	2.5269	2.5182	2.5074	2.4981	2.4921	2.4846	2.476	2.469	2.4636	2.4558	2.4493	2.4431	2.4356
			E4	2.5847	2.5736	2.5634	2.5543	2.542	2.5316	2.5219	2.5168	2.5033	2.4936	2.486	2.4805	2.4704	2.4602	2.4518	2.4463	2.4384	2.4336	2.4236	2.417	2.4122	2.4034	2.3965
			E5	2.6022	2.5966	2.5881	2.5726	2.5652	2.5553	2.5438	2.5385	2.5241	2.5162	2.5086	2.4997	2.4905	2.4825	2.4767	2.4684	2.4619	2.4515	2.4466	2.4373	2.4303	2.4238	2.4196
			E6	2.6014	2.593	2.5845	2.5724	2.5602	2.5517	2.5434	2.5399	2.5225	2.5147	2.5072	2.4992	2.4897	2.4822	2.4724	2.4661	2.4599	2.4518	2.4455	2.4374	2.4325	2.4238	2.418
			E7	2.651	2.646	2.635	2.6245	2.5912	2.5812	2.5702	2.5638	2.5532	2.541	2.5337	2.5272	2.5179	2.5127	2.5043	2.4976	2.4892	2.4823	2.476	2.4686	2.46	2.4539	2.4468
			E8	2.5663	2.5605	2.5516	2.5421	2.5345	2.5268	2.5186	2.5149	2.5055	2.4951	2.4902	2.4844	2.4778	2.4679	2.4655	2.4581	2.4529	2.4478	2.4413	2.4369	2.4311	2.4258	2.4181
			F1	2.5993	2.5889	2.5786	2.5666	2.5563	2.5451	2.5301	2.5239	2.5138	2.5004	2.491	2.4795	2.4714	2.4622	2.452	2.4456	2.4355	2.4268	2.417	2.4079	2.4004	2.3909	2.3853
			F2	2.6049	2.5926	2.5821	2.5723	2.5619	2.5506	2.5396	2.5321	2.5183	2.5056	2.4963	2.4852	2.4792	2.4669	2.4591	2.4497	2.4424	2.435	2.4243	2.4184	2.4091	2.4025	2.3914
			F3	2.6329	2.6242	2.6163	2.6051	2.5968	2.5843	2.5727	2.5654	2.5495	2.5375	2.5299	2.5196	2.5098	2.5019	2.4925	2.4846	2.4778	2.4676	2.4585	2.4515	2.4441	2.4353	2.4293
			F4	2.6588	2.6465	2.6432	2.5942	2.5836	2.5734	2.5619	2.5566	2.5452	2.5364	2.5277	2.5233	2.5148	2.5066	2.5006	2.4927	2.4869	2.479	2.4715	2.4656	2.4611	2.4566	2.4488
			F5	2.6242	2.621	2.6112	2.6006	2.588	2.5796	2.5729	2.5693	2.5575	2.5436	2.5421	2.5313	2.5204	2.5143	2.5112	2.5025	2.4941	2.4895	2.4804	2.4764	2.4681	2.4633	2.4577
			F6	2.6068	2.5973	2.5915	2.5814	2.5688	2.5595	2.551	2.5462	2.5345	2.5261	2.5181	2.5107	2.5012	2.4955	2.4886	2.4797	2.4743	2.4687	2.4633	2.4589	2.4478	2.4439	2.4383
			F7	2.5835	2.5773	2.5695	2.5594	2.5494	2.5417	2.5358	2.5294	2.5205	2.5124	2.5064	2.5017	2.4937	2.4882	2.4823	2.4775	2.4705	2.4662	2.4592	2.4557	2.4481	2.4435	2.4397
			F8	2.517	2.5132	2.5074	2.496	2.4877	2.4779	2.4709	2.4706	2.4566	2.4511	2.4438	2.4402	2.4327	2.4266	2.4188	2.4147	2.4114	2.4064	2.4007	2.3918	2.388	2.3834	2.3765
			End Time:	2018/02/20 18:25:07
			Standard																	Sample										Calculation
			PQQ std (ng/mL)		0	0.25	0.5	0.75	1	1.25	1.5											ΔABS			Diluted extracts					sample			Fermented soybeans			Fermented soybeans+I.S.
																						10min	20min	Blank correction	Conc. (ng/mL)	Ave.	SD	CV					1st	2nd	3rd	1st	2nd	3rd
			ΔABS	1st	0.0225999	0.0844998	0.1584	0.2143	0.2902	0.3515	0.419									Fermented soybeans 1	1st	0.0153999	0.0222001	-0.0042665	n.d.	n.d.	#DIV/0!	#DIV/0!		Measured value	Conc. (ng/ml)		n.d.	n.d.	n.d.	0.473379	0.574439	0.584406
				2nd	0.0234001	0.0867999	0.1615	0.2141	0.2893	0.3517	0.4394										2nd	0.0187001	0.0252001	-0.00126648	n.d.						Conc. (pmol/ml)		#VALUE!	#VALUE!	#VALUE!	1.43361	1.73967	1.76985
				3rd	0.0333998	0.0869	0.1524	0.2239	0.2838	0.3482	0.4154										3rd	0.0172999	0.0267999	0.000333309	n.d.					Extracts	Dilution ratio		1	1	1	20	20	20
				average	0.0264666	0.0860666	0.157433	0.217433	0.287767	0.350467	0.4246									Fermented soybeans 2	1st	0.0139999	0.0192001	-0.00726652	n.d.	n.d.	#DIV/0!	#DIV/0!			Conc. (pmol/ml)		#VALUE!	#VALUE!	#VALUE!	28.6723	34.7934	35.3971
			Blank correction	1st	-0.00386667	0.0580332	0.131933	0.187833	0.263733	0.325033	0.392534										2nd	0.016	0.0221	-0.00436664	n.d.						Ave.		#VALUE!			32.9543
				2nd	-0.00306654	0.0603333	0.135033	0.187634	0.262834	0.325233	0.412933										3rd	0.0072	0.0141001	-0.0123665	n.d.					Recovery (%)	Caluculated value		#VALUE!	#VALUE!	#VALUE!
				3rd	0.00693321	0.0604334	0.125933	0.197433	0.257333	0.321733	0.388933									Fermented soybeans 3	1st	0.0215001	0.0304	0.00393343	n.d.	n.d.	#DIV/0!	#DIV/0!			Ave.		#VALUE!
				average	0	0.0596	0.130967	0.190967	0.2613	0.324	0.398133										2nd	0.0183001	0.0276999	0.00123334	n.d.					Stock solution	Conc. (pmol/ml)		#VALUE!	#VALUE!	#VALUE!
				stdev	0.00601765	0.00135775	0.00462634	0.00560122	0.00346469	0.00196546	0.0129429										3rd	0.0167	0.0285001	0.00203347	n.d.						Conc. (ng/ml)		#VALUE!	#VALUE!	#VALUE!
				CV	22.7368	1.57756	2.9386	2.57606	1.20399	0.560811	3.04825									Fermented soybeans＋PQQ 1	1st	0.0840001	0.1467	0.120234	0.468711	0.473379	0.0371242	7.84238		Food	Fresh weight(g)		75
																					2nd	0.0796001	0.1388	0.112334	0.43881						Dry weight(g)		18.292
																					3rd	0.0969999	0.1583	0.131833	0.512617						Dｒｙ weight/water (g/mL)		5g/20mL
																				Fermented soybeans＋PQQ 2	1st	0.0971	0.1726	0.146133	0.566743	0.574439	0.0136588	2.37777					250mg/mL
																					2nd	0.1012	0.1788	0.152333	0.590209						Conc. (ng/ml)		#VALUE!	#VALUE!	#VALUE!
																					3rd	0.0987	0.1725	0.146034	0.566365						Ave.		n.d.
																				Fermented soybeans＋PQQ 3	1st	0.0936	0.1719	0.145433	0.564093	0.584406	0.0453732	7.76399			S.D		#VALUE!
																					2nd	0.0941999	0.1689	0.142433	0.552738						CV		#VALUE!
																					3rd	0.1173	0.191	0.164533	0.636387
		Green pepper
			Application: Tecan i-control				Tecan i-control , 1.10.4.0																							Application: Tecan i-control				Tecan i-control , 1.10.4.0
			Device: infinite 200Pro				Serial number: 1311003920				Serial number of connected stacker:																			Device: infinite 200Pro				Serial number: 1311003920				Serial number of connected stacker:
			Firmware: V_3.40_01/15_Infinite (Dec 23 2014/12.45.11)				MAI, V_3.40_01/15_Infinite (Dec 23 2014/12.45.11)																							Firmware: V_3.40_01/15_Infinite (Dec 23 2014/12.45.11)				MAI, V_3.40_01/15_Infinite (Dec 23 2014/12.45.11)
			Date:	2018-02-23																										Date:	2018-02-23
			Time:	17:19:41																										Time:	18:36:43
			System				WAKO-PC																							System				WAKO-PC
			User				wako-PC\wako																							User				wako-PC\wako
			Plate				BD Falcon 48 Flat Bottom Transparent Model 351178, 353078, 353230 [BD48ft.pdfx]																							Plate				BD Falcon 48 Flat Bottom Transparent Model 351178, 353078, 353230 [BD48ft.pdfx]
			Plate-ID (Stacker)																											Plate-ID (Stacker)
			Label: Label1																											Label: Label1
			Mode				Absorbance																							Mode				Absorbance
			Wavelength				600	nm																						Wavelength				600	nm
			Bandwidth				10	nm																						Bandwidth				10	nm
			Number of Flashes				25																							Number of Flashes				25
			Settle Time				0	ms																						Settle Time				0	ms
			Start Time:	2018/02/23 17:19:41																										Start Time:	2018/02/23 18:36:43
				Temperature: 25.2 °C																											Temperature: 25.5 °C
			<>	1	2	3	4	5	6	7	8																			<>	1	2	3	4	5	6	7	8
			A	2.6449	2.6127	2.6116	2.6104	2.6503	2.6139	2.6193	2.6324																			A	2.6503	2.6548	2.6275	2.5964	2.5799	2.585	2.5648	2.5791
			B	2.6282	2.6328	2.6248	2.6341	2.6285	2.6037	2.6214	2.6186																			B	2.5961	2.6116	2.6044	2.5986	2.5991	2.6081	2.5439	2.5598
			C	2.6303	2.606	2.5945	2.6379	2.611	2.6316	2.5949	2.5965																			C	2.5729	2.5955	2.5963	2.6049	2.6186	2.5602	2.563	2.5787
			D	2.6411	2.6053	2.619	2.629	2.6223	2.6218	2.6219	2.595																			D	2.5834	2.5866	2.602	2.5957	2.6107	2.5878	2.5708	2.6154
			E	2.6102	2.6532	2.6036	2.6292	2.6446	2.6363	2.6057	2.5937																			E	2.5765	2.6068	2.6118	2.6139	2.6047	2.5917	2.521	2.5966
			F	2.6452	2.6569	2.6373	2.5787	2.6038	2.6353	2.5923	2.6116																			F	2.5979	2.6111	2.5798	2.5456	2.5231	2.5663	2.5626	2.5519
			End Time:	2018/02/23 17:20:23																										End Time:	2018/02/23 18:37:25
			Shaking (Linear) Duration:				30	s																						Shaking (Linear) Duration:				30	s
			Shaking (Linear) Amplitude:				1	mm																						Shaking (Linear) Amplitude:				1	mm
			Channel B				Dispense	(Standard)																						Channel B				Dispense	(Standard)
			Volume				73	µl																						Volume				73	µl
			Speed				300	µl/sec																						Speed				300	µl/sec
			Refill speed				300	µl/sec																						Refill speed				300	µl/sec
			Injection refill volume				500	µl																						Injection refill volume				500	µl
			Shaking (Linear) Duration:				30	s																						Shaking (Linear) Duration:				30	s
			Shaking (Linear) Amplitude:				1	mm																						Shaking (Linear) Amplitude:				1	mm
			List of actions in this measurement script:																											List of actions in this measurement script:
			Kinetic																											Kinetic
			Shaking (Linear) Duration:				7	s																						Shaking (Linear) Duration:				7	s
			Shaking (Linear) Amplitude:				1	mm																						Shaking (Linear) Amplitude:				1	mm
			Absorbance																											Absorbance
			Label: DCIP法																											Label: DCIP法
			Kinetic Measurement																											Kinetic Measurement
			Kinetic Cycles				23																							Kinetic Cycles				23
			Interval Time				00:01:00																							Interval Time				00:01:00
			Mode				Absorbance																							Mode				Absorbance
			Wavelength				600	nm																						Wavelength				600	nm
			Bandwidth				10	nm																						Bandwidth				10	nm
			Number of Flashes				25																							Number of Flashes				25
			Settle Time				0	ms																						Settle Time				0	ms
			Start Time:	2018/02/23 17:22:20																										Start Time:	2018/02/23 18:39:22
			Cycle Nr.	1	2	3	4	5	6	7	8	9	10	11	12	13	14	15	16	17	18	19	20	21	22	23				Cycle Nr.	1	2	3	4	5	6	7	8	9	10	11	12	13	14	15	16	17	18	19
			Time [s]	0	60	120	180	240	300	360	420	480	540	600	660	720	780	840	900	960	1020	1080	1140	1200	1260	1320				Time [s]	0	60	120	180	240	300	360	420	480	540	600	660	720	780	840	900	960	1020	1080
			Temp. [°C]	25.3	25.2	25.6	25.6	25.5	25.3	25.1	25.3	25.3	25.2	25.3	25.2	25.5	25.3	25.3	25.3	25.2	25.6	25.5	25.6	25.6	25.3	25.3				Temp. [°C]	25.7	25.9	25.8	25.8	25.9	26	25.8	25.8	26	26	26.1	25.9	26.2	26.1	26	26.2	26	26.2	26.1
			A1	2.6711	2.6649	2.6641	2.6647	2.6622	2.6581	2.6582	2.6565	2.656	2.6529	2.6538	2.6523	2.654	2.6514	2.6521	2.6516	2.6524	2.649	2.6469	2.6431	2.6409	2.6462	2.6394				A1	2.668	2.6615	2.6644	2.6587	2.6577	2.6548	2.6502	2.6526	2.6461	2.6514	2.6525	2.6476	2.6528	2.6484	2.6454	2.6474	2.6426	2.6474	2.6451
			A2	2.6338	2.6351	2.6302	2.6321	2.6285	2.6251	2.6238	2.6211	2.6216	2.6195	2.6203	2.6164	2.6141	2.6131	2.6161	2.6151	2.6134	2.6118	2.6112	2.6078	2.6065	2.6089	2.6003				A2	2.6659	2.6644	2.6629	2.6602	2.6568	2.6556	2.6557	2.6546	2.6455	2.6484	2.6546	2.6472	2.6554	2.6481	2.6489	2.6438	2.644	2.6446	2.6448
			A3	2.6292	2.6249	2.6221	2.6225	2.6197	2.6185	2.6195	2.6193	2.6154	2.612	2.6132	2.6104	2.613	2.6113	2.6109	2.606	2.604	2.6074	2.6057	2.6058	2.6008	2.6059	2.5992				A3	2.6513	2.6475	2.6505	2.6497	2.635	2.6394	2.6286	2.6388	2.6269	2.6311	2.6317	2.626	2.6299	2.6299	2.6258	2.62	2.6267	2.6251	2.6248
			A4	2.624	2.618	2.6097	2.6113	2.6064	2.5988	2.5928	2.5931	2.5847	2.5789	2.5733	2.5727	2.5699	2.5666	2.563	2.5585	2.5513	2.5498	2.547	2.5384	2.5376	2.5366	2.5265				A4	2.6103	2.6071	2.6013	2.5959	2.589	2.5864	2.5764	2.5799	2.5708	2.57	2.5645	2.5579	2.5593	2.5559	2.5514	2.5451	2.5455	2.539	2.5403
			A5	2.6748	2.6676	2.6619	2.6557	2.6514	2.6456	2.6431	2.6348	2.6309	2.625	2.6239	2.6195	2.6151	2.614	2.6062	2.6017	2.6024	2.5956	2.5924	2.5877	2.5823	2.5807	2.5722				A5	2.6014	2.5883	2.5862	2.579	2.5758	2.5721	2.5631	2.5615	2.5549	2.5504	2.5511	2.5446	2.5464	2.542	2.5387	2.533	2.529	2.5276	2.5224
			A6	2.6271	2.6251	2.619	2.6153	2.6069	2.6072	2.5982	2.5988	2.5922	2.5884	2.5855	2.5767	2.5792	2.5722	2.5673	2.564	2.5617	2.5582	2.5553	2.5473	2.5434	2.5443	2.5355				A6	2.6063	2.6023	2.5985	2.5943	2.5864	2.586	2.5777	2.5749	2.5632	2.5608	2.5636	2.554	2.5551	2.5504	2.5465	2.5437	2.5419	2.5365	2.532
			A7	2.6287	2.6262	2.618	2.6115	2.6026	2.5939	2.5839	2.5762	2.5642	2.5556	2.548	2.5401	2.5359	2.5254	2.5175	2.511	2.5047	2.4967	2.4887	2.4803	2.4728	2.4696	2.4611				A7	2.6168	2.6053	2.5993	2.5912	2.5778	2.5739	2.5617	2.5574	2.5439	2.5411	2.5353	2.5274	2.521	2.5169	2.5069	2.5006	2.496	2.4908	2.4881
			A8	2.6412	2.6366	2.6254	2.6179	2.6077	2.5991	2.5883	2.5797	2.5725	2.5634	2.5566	2.5493	2.5399	2.5297	2.5251	2.5176	2.5108	2.5043	2.4952	2.4861	2.4779	2.4767	2.4658				A8	2.6085	2.5847	2.5805	2.5689	2.5591	2.552	2.5411	2.5318	2.5235	2.5173	2.5114	2.5029	2.4975	2.4919	2.4846	2.475	2.4724	2.4663	2.4604
			B1	2.6957	2.6903	2.6142	2.5959	2.5727	2.5521	2.532	2.517	2.4965	2.4749	2.4545	2.4352	2.4179	2.3994	2.3801	2.3659	2.3443	2.3304	2.3121	2.2953	2.279	2.2638	2.2469				B1	2.6038	2.5887	2.5739	2.5524	2.5346	2.5121	2.4926	2.4714	2.4525	2.4348	2.4188	2.3982	2.3826	2.3656	2.349	2.3298	2.3144	2.2987	2.2832
			B2	2.6447	2.6372	2.6283	2.6135	2.5972	2.5803	2.5627	2.5486	2.5299	2.5153	2.4994	2.4842	2.4705	2.4549	2.4416	2.4271	2.4143	2.4011	2.3877	2.3717	2.3602	2.349	2.333				B2	2.6326	2.6065	2.5995	2.5809	2.5672	2.5522	2.5288	2.5194	2.4995	2.4883	2.4753	2.4584	2.4468	2.4362	2.42	2.4058	2.3932	2.3805	2.3678
			B3	2.6455	2.6376	2.626	2.6102	2.5879	2.5793	2.559	2.5464	2.5299	2.5144	2.501	2.4841	2.473	2.4578	2.4445	2.4327	2.4186	2.4065	2.3929	2.3785	2.3661	2.3581	2.3406				B3	2.6241	2.6099	2.5986	2.5836	2.5659	2.5499	2.5299	2.5189	2.5016	2.4878	2.4735	2.4586	2.4462	2.4331	2.4181	2.4064	2.393	2.3791	2.3683
			B4	2.6425	2.6369	2.6249	2.6047	2.589	2.5767	2.5628	2.5444	2.5308	2.5139	2.5003	2.4847	2.4755	2.4584	2.4444	2.4316	2.4184	2.4061	2.3934	2.3772	2.3659	2.3572	2.3397				B4	2.6124	2.5954	2.5837	2.5681	2.5512	2.5366	2.5208	2.5062	2.4931	2.4805	2.4654	2.4493	2.44	2.4262	2.4138	2.4006	2.388	2.3772	2.3632
			B5	2.6392	2.6339	2.6259	2.6105	2.5994	2.5871	2.5776	2.5617	2.5523	2.5432	2.5284	2.5196	2.5087	2.502	2.486	2.4798	2.4659	2.4569	2.4469	2.4337	2.425	2.4201	2.4051				B5	2.6141	2.6034	2.5995	2.5846	2.574	2.562	2.5466	2.5388	2.5276	2.5213	2.5134	2.4996	2.4939	2.486	2.4753	2.4661	2.4563	2.4518	2.4415
			B6	2.615	2.6074	2.5988	2.5859	2.5767	2.5632	2.5487	2.5411	2.5301	2.5171	2.5074	2.496	2.4842	2.4756	2.4647	2.4514	2.4456	2.4349	2.425	2.4124	2.4031	2.396	2.3848				B6	2.6284	2.613	2.6028	2.596	2.5837	2.5764	2.5588	2.5517	2.5356	2.5305	2.52	2.5108	2.5035	2.4928	2.4834	2.4707	2.4655	2.456	2.4473
			B7	2.6335	2.6285	2.6145	2.6083	2.593	2.5826	2.5682	2.5561	2.5421	2.5324	2.522	2.508	2.4979	2.4878	2.4759	2.467	2.4564	2.4451	2.4375	2.4244	2.4164	2.4104	2.395				B7	2.568	2.5561	2.548	2.5379	2.5242	2.516	2.4974	2.4887	2.4778	2.4678	2.4585	2.4452	2.4412	2.4285	2.4187	2.4089	2.4006	2.3931	2.3833
			B8	2.6345	2.6327	2.6227	2.6177	2.6099	2.6012	2.5912	2.5836	2.5736	2.5635	2.5587	2.5491	2.5443	2.5347	2.5296	2.5204	2.5158	2.5088	2.503	2.4915	2.4864	2.4828	2.4726				B8	2.5802	2.5716	2.5645	2.5565	2.5459	2.5363	2.526	2.5209	2.5137	2.5061	2.5003	2.4888	2.488	2.4802	2.4737	2.4649	2.4603	2.4551	2.4495
			C1	2.642	2.6303	2.6148	2.596	2.5699	2.5512	2.5327	2.5146	2.4945	2.4746	2.4577	2.4366	2.419	2.4024	2.3858	2.3683	2.3518	2.3362	2.3186	2.3016	2.2856	2.2719	2.2525				C1	2.5829	2.5672	2.5497	2.5311	2.5132	2.4886	2.4703	2.4534	2.4329	2.4165	2.4009	2.3768	2.3646	2.3463	2.3292	2.3123	2.2988	2.2795	2.2671
			C2	2.6246	2.61	2.5917	2.5711	2.5537	2.5356	2.5167	2.5006	2.481	2.4618	2.4421	2.424	2.4065	2.3897	2.3717	2.3554	2.3363	2.3217	2.3062	2.289	2.2744	2.2598	2.2416				C2	2.623	2.597	2.5862	2.5678	2.5465	2.5296	2.5066	2.4922	2.4722	2.4553	2.4398	2.4178	2.4062	2.3877	2.3721	2.3546	2.3415	2.3214	2.3113
			C3	2.6074	2.5865	2.5732	2.5457	2.5231	2.4987	2.4756	2.4536	2.4297	2.4105	2.3875	2.365	2.3458	2.3233	2.3026	2.2833	2.2648	2.2452	2.2238	2.2058	2.1854	2.1693	2.1483				C3	2.6317	2.6157	2.6024	2.5819	2.5676	2.5478	2.5206	2.5032	2.4571	2.4411	2.4239	2.3995	2.3878	2.3679	2.3479	2.3302	2.3156	2.2981	2.2819
			C4	2.6544	2.6336	2.6155	2.5919	2.567	2.5463	2.524	2.4989	2.4765	2.4536	2.4335	2.4109	2.3916	2.371	2.3509	2.3287	2.3095	2.2908	2.2704	2.2507	2.2323	2.2148	2.1935				C4	2.6195	2.6019	2.59	2.5668	2.5461	2.524	2.5052	2.4861	2.4604	2.4429	2.4305	2.4047	2.3898	2.3707	2.3553	2.3375	2.3215	2.3032	2.2876
			C5	2.6411	2.6312	2.6101	2.5886	2.5632	2.5402	2.4889	2.4681	2.4441	2.4215	2.401	2.3787	2.3585	2.3373	2.3184	2.2952	2.2756	2.2578	2.2405	2.2187	2.2002	2.1838	2.1622				C5	2.6295	2.6229	2.603	2.5819	2.5604	2.542	2.5175	2.5	2.4742	2.4602	2.4399	2.4186	2.4024	2.3873	2.368	2.347	2.332	2.3149	2.3006
			C6	2.6326	2.6159	2.5842	2.5543	2.5276	2.495	2.4646	2.4346	2.3998	2.3711	2.3405	2.3099	2.2812	2.2518	2.2213	2.1914	2.1619	2.134	2.1049	2.0765	2.047	2.019	1.9905				C6	2.5784	2.5684	2.5551	2.5355	2.5231	2.5087	2.4907	2.4779	2.4596	2.4492	2.4354	2.4183	2.4088	2.3913	2.3771	2.363	2.3488	2.3345	2.323
			C7	2.5941	2.5727	2.5467	2.5201	2.4906	2.4551	2.424	2.3916	2.3607	2.3326	2.2998	2.2688	2.2391	2.2089	2.1784	2.1489	2.1195	2.0919	2.0616	2.0332	2.0036	1.9778	1.9477				C7	2.5839	2.5726	2.5602	2.5392	2.5277	2.5085	2.4925	2.4782	2.4635	2.4474	2.4373	2.416	2.4051	2.3914	2.3731	2.3606	2.3462	2.3323	2.3196
			C8	2.5882	2.572	2.5513	2.5226	2.4909	2.4534	2.4173	2.3822	2.3481	2.3166	2.2855	2.2549	2.2246	2.1942	2.1638	2.1339	2.1055	2.0747	2.0466	2.018	1.989	1.9618	1.9334				C8	2.5946	2.5902	2.5735	2.5546	2.5406	2.5227	2.5018	2.4867	2.4678	2.4554	2.4416	2.4231	2.4125	2.3959	2.3803	2.364	2.3541	2.3368	2.3234
			D1	2.6637	2.6609	2.6529	2.6462	2.6319	2.6255	2.6189	2.6152	2.6046	2.5984	2.5892	2.5852	2.5795	2.5717	2.5633	2.5571	2.5507	2.5432	2.5398	2.5303	2.5264	2.5241	2.5092				D1	2.5958	2.5818	2.5693	2.5517	2.535	2.5198	2.4968	2.4851	2.4666	2.4543	2.4408	2.4214	2.4114	2.3948	2.3829	2.3681	2.3562	2.3398	2.3294
			D2	2.6315	2.6247	2.6138	2.6088	2.5964	2.5935	2.5856	2.5772	2.572	2.565	2.5595	2.5521	2.5447	2.5369	2.5319	2.523	2.5175	2.5092	2.5074	2.499	2.4909	2.4863	2.4792				D2	2.5973	2.5871	2.5706	2.5522	2.537	2.5205	2.5029	2.4921	2.4762	2.4613	2.449	2.4309	2.4201	2.403	2.388	2.3764	2.363	2.3523	2.3379
			D3	2.6257	2.6032	2.5715	2.544	2.5101	2.4798	2.4464	2.4163	2.3851	2.3516	2.3229	2.2911	2.2608	2.2295	2.2005	2.1689	2.1385	2.1092	2.0782	2.0495	2.0198	1.9936	1.9629				D3	2.6174	2.6077	2.5979	2.5798	2.5674	2.5516	2.5365	2.5238	2.5072	2.4944	2.4834	2.4647	2.457	2.4404	2.4261	2.4132	2.4005	2.3876	2.3751
			D4	2.6537	2.6319	2.6111	2.5545	2.5236	2.4948	2.4588	2.4302	2.3955	2.3623	2.3332	2.3011	2.2715	2.2415	2.2115	2.1814	2.1525	2.1231	2.0929	2.0634	2.0374	2.0078	1.9776				D4	2.62	2.6054	2.5948	2.5801	2.5618	2.5502	2.5318	2.5228	2.5039	2.496	2.4809	2.4645	2.457	2.4418	2.4274	2.4141	2.4026	2.3867	2.3759
			D5	2.6245	2.6101	2.5792	2.5491	2.5126	2.4836	2.45	2.4186	2.3869	2.3542	2.3252	2.2908	2.2633	2.2303	2.2013	2.1691	2.1414	2.109	2.0773	2.0504	2.0201	1.9902	1.9609				D5	2.6329	2.6232	2.6106	2.5913	2.5757	2.5638	2.5473	2.5351	2.5192	2.5072	2.4951	2.4767	2.4669	2.4515	2.4404	2.4219	2.4124	2.3979	2.3877
			D6	2.6648	2.6074	2.585	2.5566	2.5229	2.4926	2.4685	2.4342	2.4068	2.3754	2.347	2.3181	2.2897	2.2604	2.2325	2.2045	2.1774	2.1482	2.1225	2.0956	2.0659	2.0406	2.0131				D6	2.6025	2.5964	2.5819	2.5674	2.5548	2.5385	2.5183	2.5114	2.496	2.4861	2.474	2.4553	2.4463	2.4323	2.4192	2.4052	2.3955	2.3805	2.369
			D7	2.6289	2.6066	2.5829	2.5546	2.5229	2.4924	2.465	2.4338	2.4015	2.3749	2.3459	2.3162	2.2873	2.2603	2.2319	2.2027	2.175	2.1464	2.1201	2.0928	2.0641	2.0401	2.012				D7	2.5996	2.5915	2.5765	2.5546	2.5462	2.5309	2.5115	2.5004	2.482	2.4712	2.4611	2.4439	2.4349	2.4216	2.407	2.3926	2.3817	2.3672	2.3541
			D8	2.6005	2.5822	2.5537	2.5212	2.4863	2.4536	2.4197	2.3863	2.3538	2.325	2.2938	2.2655	2.2344	2.2057	2.1758	2.1469	2.1165	2.0862	2.0632	2.0334	2.0012	1.9751	1.9466				D8	2.6316	2.622	2.6123	2.5966	2.5755	2.5617	2.539	2.5351	2.5154	2.5021	2.4878	2.4747	2.4625	2.4507	2.431	2.42	2.4129	2.3921	2.384
			E1	2.6339	2.6278	2.6232	2.6143	2.6023	2.5957	2.5896	2.5845	2.5757	2.5686	2.562	2.5569	2.5473	2.5403	2.5384	2.5292	2.5225	2.5142	2.5101	2.4998	2.4957	2.4906	2.4811				E1	2.674	2.6626	2.6495	2.538	2.5263	2.5106	2.4919	2.4795	2.4587	2.4494	2.4353	2.4169	2.4058	2.3935	2.3767	2.3625	2.3505	2.3376	2.3249
			E2	2.6853	2.6686	2.6613	2.6524	2.6397	2.6265	2.6231	2.6115	2.6057	2.5972	2.5898	2.5804	2.5726	2.5627	2.5558	2.5462	2.5392	2.5334	2.5222	2.5161	2.5038	2.5021	2.4897				E2	2.6168	2.6056	2.5895	2.5615	2.55	2.529	2.5066	2.49	2.4694	2.4534	2.4393	2.4172	2.4043	2.3846	2.366	2.35	2.336	2.3172	2.3037
			E3	2.6273	2.62	2.6118	2.6013	2.5853	2.5831	2.5749	2.5649	2.5568	2.5444	2.541	2.5293	2.5189	2.5131	2.5073	2.4967	2.4893	2.4798	2.4746	2.4645	2.4551	2.4492	2.4385				E3	2.6221	2.6109	2.5934	2.5759	2.553	2.5374	2.5139	2.4976	2.4784	2.4632	2.4444	2.4244	2.4123	2.3953	2.3746	2.3595	2.3429	2.327	2.3114
			E4	2.6586	2.65	2.6414	2.632	2.6165	2.614	2.6025	2.5954	2.5835	2.5788	2.573	2.5583	2.5544	2.5454	2.538	2.5295	2.5216	2.5133	2.5063	2.4964	2.4896	2.4842	2.471				E4	2.6272	2.6164	2.6067	2.5854	2.5643	2.5461	2.5195	2.507	2.4875	2.4698	2.4539	2.435	2.4203	2.4005	2.3841	2.3637	2.3518	2.3317	2.3195
			E5	2.6801	2.6736	2.6647	2.6547	2.6433	2.6359	2.63	2.6192	2.6092	2.6039	2.5933	2.5836	2.5766	2.569	2.5601	2.5534	2.5442	2.5405	2.5304	2.5205	2.5149	2.5084	2.4951				E5	2.6205	2.6121	2.5981	2.5774	2.5592	2.5381	2.5214	2.5036	2.4846	2.4698	2.452	2.4348	2.4183	2.4029	2.3847	2.369	2.3528	2.337	2.3207
			E6	2.6681	2.6556	2.6486	2.638	2.6266	2.6194	2.61	2.6056	2.5953	2.5867	2.5785	2.5695	2.5632	2.5529	2.5498	2.5414	2.5334	2.5256	2.5201	2.5109	2.502	2.4995	2.4826				E6	2.6519	2.5876	2.5728	2.5515	2.5342	2.5155	2.4936	2.4799	2.4604	2.4425	2.4282	2.4092	2.396	2.377	2.3624	2.3418	2.3272	2.3105	2.2969
			E7	2.6421	2.6383	2.6266	2.6234	2.6071	2.6032	2.592	2.5837	2.573	2.5691	2.5582	2.546	2.5419	2.5348	2.5238	2.5179	2.5087	2.5018	2.4974	2.4845	2.4781	2.4725	2.4586				E7	2.6253	2.5256	2.5067	2.4898	2.4673	2.4508	2.4278	2.4125	2.3924	2.3742	2.3591	2.3392	2.3261	2.3052	2.2886	2.2706	2.2551	2.2363	2.2206
			E8	2.6941	2.6128	2.6066	2.5986	2.587	2.5815	2.5759	2.5689	2.5576	2.5528	2.5475	2.5368	2.5293	2.5271	2.521	2.5105	2.5077	2.5022	2.4941	2.488	2.4798	2.4774	2.4682				E8	2.619	2.6023	2.5893	2.5696	2.5464	2.533	2.516	2.5028	2.4804	2.4689	2.4535	2.4357	2.4249	2.4072	2.3941	2.3792	2.367	2.3526	2.3407
			F1	2.6761	2.6645	2.6563	2.646	2.6361	2.6294	2.6203	2.6096	2.5994	2.5896	2.5826	2.5729	2.5614	2.5557	2.5474	2.5379	2.5304	2.5194	2.5175	2.5059	2.496	2.4911	2.4771				F1	2.6252	2.5919	2.5778	2.5586	2.5389	2.5151	2.495	2.4786	2.4549	2.4368	2.4216	2.3994	2.3831	2.3684	2.35	2.3326	2.316	2.2997	2.2834
			F2	2.6808	2.6729	2.6616	2.6556	2.6442	2.6344	2.6256	2.618	2.6065	2.5994	2.5913	2.5859	2.5754	2.5669	2.5592	2.5528	2.5425	2.535	2.5265	2.517	2.5126	2.5057	2.4931				F2	2.6604	2.6446	2.5958	2.5755	2.5574	2.5415	2.5168	2.5009	2.4759	2.4633	2.4464	2.4266	2.4103	2.3917	2.3723	2.3555	2.3409	2.3196	2.3081
			F3	2.6693	2.6639	2.6539	2.6449	2.6331	2.6219	2.6205	2.6034	2.5975	2.5895	2.5785	2.5721	2.5649	2.5513	2.5482	2.5411	2.5326	2.5242	2.5215	2.5062	2.4998	2.4943	2.481				F3	2.5966	2.5904	2.5725	2.5504	2.5322	2.5156	2.4923	2.4741	2.4522	2.4373	2.4229	2.4005	2.3876	2.371	2.3512	2.3313	2.32	2.3006	2.2874
			F4	2.617	2.5962	2.591	2.5812	2.5709	2.5627	2.5549	2.5452	2.5414	2.5266	2.52	2.5072	2.5048	2.4896	2.4866	2.4785	2.4691	2.464	2.4569	2.4443	2.4366	2.433	2.418				F4	2.5613	2.5523	2.533	2.5142	2.4976	2.482	2.4582	2.4404	2.4191	2.4045	2.3871	2.3685	2.354	2.335	2.317	2.3014	2.285	2.2685	2.2525
			F5	2.6277	2.6181	2.6099	2.5954	2.59	2.5819	2.5739	2.5627	2.5547	2.5441	2.5363	2.5311	2.5212	2.5072	2.5055	2.4989	2.4902	2.483	2.4787	2.4659	2.4568	2.4522	2.4422				F5	2.6352	2.6192	2.5991	2.4852	2.4673	2.4492	2.4261	2.4117	2.3909	2.3739	2.3597	2.3384	2.3232	2.3061	2.2898	2.2731	2.2578	2.241	2.2276
			F6	2.6575	2.6502	2.6468	2.6342	2.6224	2.6177	2.6078	2.5983	2.5906	2.5834	2.5717	2.5638	2.556	2.5459	2.5417	2.5322	2.5228	2.5145	2.5126	2.4973	2.4946	2.4875	2.4748				F6	2.5831	2.5696	2.5515	2.5366	2.5163	2.4986	2.475	2.4619	2.4397	2.4235	2.408	2.39	2.3745	2.3573	2.342	2.323	2.3085	2.2934	2.2768
			F7	2.6223	2.6142	2.6061	2.595	2.5854	2.5831	2.5721	2.57	2.5625	2.5547	2.5478	2.5387	2.5358	2.5236	2.5224	2.513	2.5091	2.5036	2.5	2.4905	2.4799	2.48	2.4685				F7	2.5836	2.5742	2.5631	2.5435	2.5233	2.5078	2.4879	2.4765	2.4614	2.448	2.4334	2.4146	2.4071	2.3867	2.374	2.3568	2.3481	2.3332	2.3184
			F8	2.6369	2.6314	2.6274	2.6175	2.6083	2.6013	2.596	2.5903	2.5826	2.5747	2.572	2.5586	2.5566	2.5452	2.5427	2.5373	2.5294	2.5229	2.5211	2.5113	2.5098	2.5012	2.4888				F8	2.5657	2.5581	2.5398	2.5208	2.4992	2.4856	2.4618	2.4493	2.4309	2.4184	2.4011	2.3836	2.3735	2.3568	2.3411	2.3258	2.3095	2.2962	2.2837
			End Time:	2018/02/23 17:45:09																										End Time:	2018/02/23 19:02:11
			Standard																	Sample										Standard																	Sample
			PQQ std (ng/mL)		0	0.25	0.5	0.75	1	1.25	1.5											ΔABS			Diluted extracts					PQQ std (ng/mL)		0	0.25	0.5	0.75	1	1.25											ΔABS
																						10min	20min	Blank correction	Conc. (ng/mL)	Ave.	SD	CV																				10min	20min
			ΔABS	1st	0.0302	0.0864	0.1559	0.2142	0.2845	0.4167	0.422									Green pepper+I.S. 1	1st	0.0745001	0.1373	0.108667	0.429397	0.434563	0.00629462	1.44849		ΔABS	1st	0.0223999	0.0765002	0.142	0.1888	0.2903	0.3518									Green pepper 1	1st	0.143	0.2824
				2nd	0.0273001	0.0925	0.1633	0.2119	0.2794	0.3564	0.4221										2nd	0.072	0.1406	0.111967	0.441574						2nd	0.0213001	0.0832	0.1592	0.1976	0.2821	0.3487										2nd	0.1466	0.2933
				3rd	0.0283999	0.0836999	0.1481	0.2171	0.2766	0.3502	0.4409										3rd	0.0718999	0.1382	0.109567	0.432718						3rd	0.0265999	0.0783	0.1454	0.2031	0.2727	0.341										3rd	0.153	0.2978
				average	0.0286334	0.0875333	0.155767	0.2144	0.280167	0.374433	0.428333									Green pepper+I.S. 2	1st	0.0970001	0.1804	0.151767	0.588438	0.555228	0.0323276	5.82241			average	0.0234333	0.0793334	0.148867	0.1965	0.2817	0.347167									Green pepper 2	1st	0.1285	0.2573
			Blank correction	1st	0.00156665	0.0577667	0.127267	0.185567	0.255867	0.388067	0.393367										2nd	0.0914001	0.1709	0.142267	0.553383					Blank correction	1st	-0.00103339	0.0530669	0.118567	0.165367	0.266867	0.328367										2nd	0.1385	0.2679
				2nd	-0.00133324	0.0638666	0.134667	0.183267	0.250767	0.327767	0.393467										3rd	0.0857999	0.1629	0.134267	0.523862						2nd	-0.00213321	0.0597667	0.135767	0.174167	0.258667	0.325267										3rd	0.1438	0.2744
				3rd	-0.000233412	0.0550666	0.119467	0.188467	0.247967	0.321567	0.412266									Green pepper+I.S. 3	1st	0.0934999	0.1801	0.151467	0.587331	0.559656	0.024087	4.3039			3rd	0.0031666	0.0548667	0.121967	0.179667	0.249267	0.317567									Green pepper 3	1st	0.134	0.267
				average	0	0.0589	0.127133	0.185767	0.251533	0.3458	0.3997										2nd	0.0895	0.1682	0.139567	0.543419						average	1.15648e-18	0.0559001	0.125433	0.173067	0.258267	0.323733										2nd	0.1391	0.267
				stdev	0.00146397	0.00450815	0.00760083	0.00260584	0.00400554	0.036735	0.0108831										3rd	0.0908	0.1695	0.140867	0.548217						stdev	0.00279695	0.00346738	0.00910895	0.00721312	0.00880684	0.00556095										3rd	0.1378	0.2678
				CV	5.1128	5.15021	4.87962	1.21541	1.4297	9.81083	2.5408																				CV	11.9358	4.37065	6.11886	3.6708	3.12632	1.60181
		Parsly
			Application: Tecan i-control				Tecan i-control , 1.10.4.0
			Device: infinite 200Pro				Serial number: 1311003920				Serial number of connected stacker:
			Firmware: V_3.40_01/15_Infinite (Dec 23 2014/12.45.11)				MAI, V_3.40_01/15_Infinite (Dec 23 2014/12.45.11)
			Date:	2018-02-20
			Time:	18:25:36
			System				WAKO-PC
			User				wako-PC\wako
			Plate				BD Falcon 48 Flat Bottom Transparent Model 351178, 353078, 353230 [BD48ft.pdfx]
			Plate-ID (Stacker)
			Label: Label1
			Mode				Absorbance
			Wavelength				600	nm
			Bandwidth				10	nm
			Number of Flashes				25
			Settle Time				0	ms
			Start Time:	2018/02/20 18:25:36
				Temperature: 25.2 °C
			<>	1	2	3	4	5	6	7	8
			A	2.5525	2.605	2.5914	2.5769	2.604	2.5492	2.5813	2.5773
			B	2.561	2.5927	2.5932	2.5991	2.5699	2.5859	2.5735	2.5723
			C	2.5703	2.5985	2.5757	2.6112	2.5986	2.5849	2.5618	2.5608
			D	2.5744	2.589	2.6048	2.6265	2.544	2.5771	2.578	2.5433
			E	2.6012	2.613	2.5577	2.5948	2.579	2.5747	2.6109	2.5932
			F	2.5827	2.5779	2.6028	2.6148	2.608	2.5962	2.5917	2.5993
			End Time:	2018/02/20 18:26:19
			Shaking (Linear) Duration:				30	s
			Shaking (Linear) Amplitude:				1	mm
			Channel B				Dispense	(Standard)
			Volume				73	µl
			Speed				300	µl/sec
			Refill speed				300	µl/sec
			Injection refill volume				500	µl
			Shaking (Linear) Duration:				30	s
			Shaking (Linear) Amplitude:				1	mm
			List of actions in this measurement script:
			Kinetic
			Shaking (Linear) Duration:				7	s
			Shaking (Linear) Amplitude:				1	mm
			Absorbance
			Label: DCIP法
			Kinetic Measurement
			Kinetic Cycles				23
			Interval Time				00:01:00
			Mode				Absorbance
			Wavelength				600	nm
			Bandwidth				10	nm
			Number of Flashes				25
			Settle Time				0	ms
			Start Time:	2018/02/20 18:28:15
			Cycle Nr.	1	2	3	4	5	6	7	8	9	10	11	12	13	14	15	16	17	18	19	20	21	22
			Time [s]	0	60	120	180	240	300	360	420	480	540	600	660	720	780	840	900	960	1020	1080	1140	1200	1260
			Temp. [°C]	25.2	25.3	25.3	25.2	25.2	25.1	25.3	25.3	25.3	25.3	25.3	25.3	25.3	25.3	25.3	25.2	25.5	25.5	25.5	25.2	25.3	25.2
			A1	2.5719	2.5709	2.5698	2.5626	2.5664	2.5628	2.5623	2.5592	2.5582	2.5597	2.559	2.5574	2.5574	2.5543	2.548	2.5537	2.5527	2.5533	2.5504	2.5502	2.5478	2.5481
			A2	2.6214	2.6202	2.6102	2.6035	2.6023	2.6064	2.6024	2.5999	2.5983	2.5959	2.5962	2.5939	2.5976	2.593	2.5886	2.5912	2.5932	2.59	2.5905	2.5856	2.5875	2.5896
			A3	2.6028	2.5999	2.598	2.594	2.596	2.5962	2.5928	2.5897	2.587	2.5868	2.5869	2.5851	2.5837	2.5823	2.5772	2.5819	2.5781	2.5794	2.5781	2.5744	2.5724	2.5756
			A4	2.5874	2.5804	2.5774	2.5684	2.5684	2.5628	2.5574	2.5522	2.5482	2.5463	2.5408	2.5365	2.5337	2.5282	2.5212	2.5173	2.5153	2.5146	2.5077	2.5047	2.5023	2.5003
			A5	2.6186	2.6155	2.6074	2.5988	2.5981	2.594	2.5901	2.5845	2.5778	2.5744	2.5697	2.5674	2.5621	2.5596	2.5506	2.5512	2.5444	2.5447	2.5366	2.533	2.5302	2.526
			A6	2.5699	2.5615	2.5574	2.5463	2.5423	2.5385	2.5332	2.5329	2.5253	2.522	2.5176	2.5133	2.5363	2.5329	2.5257	2.5271	2.5192	2.5193	2.5166	2.508	2.5058	2.5059
			A7	2.5957	2.5865	2.585	2.5719	2.5682	2.554	2.545	2.536	2.5281	2.5207	2.51	2.5048	2.4953	2.4898	2.4783	2.4755	2.469	2.4602	2.4535	2.4452	2.44	2.4361
			A8	2.5795	2.573	2.5656	2.5531	2.5506	2.5397	2.5284	2.5198	2.5129	2.5031	2.4965	2.4872	2.4801	2.4711	2.4606	2.4568	2.4501	2.4414	2.4354	2.4289	2.4228	2.4198
			B1	2.5738	2.5626	2.5404	2.5175	2.5021	2.4853	2.4664	2.4473	2.4313	2.4119	2.3944	2.3773	2.3611	2.3449	2.3282	2.312	2.2981	2.2823	2.2689	2.2538	2.2387	2.2258
			B2	2.597	2.5917	2.5793	2.5659	2.5543	2.5344	2.5204	2.4993	2.4877	2.4688	2.4557	2.4385	2.4247	2.4116	2.3945	2.3832	2.3708	2.3556	2.3449	2.3309	2.3196	2.3061
			B3	2.5996	2.5894	2.5762	2.5622	2.55	2.5297	2.5181	2.4996	2.487	2.4714	2.4552	2.441	2.4307	2.4116	2.3973	2.3867	2.3745	2.3612	2.3484	2.3351	2.3222	2.3091
			B4	2.6047	2.6014	2.586	2.5731	2.559	2.5461	2.5288	2.5124	2.499	2.4804	2.4651	2.4484	2.4357	2.4226	2.4062	2.3924	2.385	2.3674	2.3565	2.3444	2.3307	2.3181
			B5	2.5763	2.5714	2.5605	2.5503	2.5416	2.5292	2.5166	2.5039	2.491	2.4787	2.4686	2.4589	2.4489	2.4404	2.4251	2.4188	2.4095	2.3981	2.3909	2.3808	2.3705	2.362
			B6	2.5989	2.5874	2.5809	2.567	2.5603	2.5457	2.5368	2.5275	2.5132	2.5029	2.4946	2.4819	2.4697	2.4589	2.4467	2.4399	2.4315	2.4194	2.4116	2.4015	2.3896	2.3836
			B7	2.586	2.5782	2.5696	2.5571	2.5502	2.5373	2.5262	2.5159	2.4997	2.4889	2.4806	2.4691	2.4579	2.4502	2.4355	2.4279	2.4186	2.4087	2.4009	2.3898	2.3806	2.3732
			B8	2.5904	2.5864	2.5738	2.5656	2.5596	2.5475	2.5417	2.5332	2.5232	2.517	2.5072	2.5011	2.4953	2.4877	2.4779	2.4722	2.4688	2.458	2.4518	2.4465	2.4388	2.4333
			C1	2.5838	2.565	2.5512	2.5292	2.5126	2.4959	2.4753	2.4503	2.4378	2.4176	2.3978	2.3826	2.365	2.348	2.3305	2.3154	2.2993	2.284	2.2674	2.2546	2.239	2.2244
			C2	2.5952	2.5895	2.5775	2.5573	2.5477	2.5237	2.5031	2.4865	2.4691	2.4485	2.4317	2.4178	2.3977	2.3811	2.3636	2.3482	2.3334	2.3185	2.3024	2.2884	2.2749	2.2582
			C3	2.578	2.5714	2.5516	2.527	2.5073	2.4863	2.4648	2.4405	2.4214	2.3969	2.378	2.3577	2.3378	2.3196	2.2965	2.2815	2.2614	2.2451	2.2246	2.2094	2.1913	2.1749
			C4	2.6188	2.5992	2.5789	2.5556	2.5391	2.5191	2.499	2.472	2.4537	2.4286	2.4084	2.3881	2.3695	2.3479	2.3274	2.3095	2.2912	2.271	2.2533	2.2354	2.2176	2.2004
			C5	2.6011	2.5867	2.5697	2.5494	2.5297	2.5093	2.4859	2.4617	2.4447	2.4206	2.3976	2.3784	2.3596	2.3379	2.3173	2.2995	2.2824	2.2633	2.2454	2.2285	2.2111	2.1936
			C6	2.6051	2.6025	2.6008	2.5889	2.5898	2.5829	2.5832	2.5762	2.5731	2.5692	2.5658	2.5629	2.5571	2.5533	2.5445	2.5482	2.5414	2.5407	2.5346	2.535	2.5268	2.5297
			C7	2.5773	2.5764	2.5726	2.5613	2.5617	2.5574	2.5549	2.5492	2.5475	2.5414	2.5362	2.5328	2.53	2.5254	2.5182	2.517	2.5176	2.5119	2.5054	2.5034	2.499	2.4982
			C8	2.5832	2.5793	2.5748	2.5614	2.5632	2.5584	2.5525	2.5483	2.5424	2.5383	2.5375	2.5314	2.5266	2.5218	2.5185	2.5137	2.511	2.5096	2.5072	2.5035	2.4987	2.4954
			D1	2.5956	2.5883	2.5829	2.5652	2.5642	2.5556	2.5482	2.5388	2.5335	2.5254	2.5221	2.5126	2.5045	2.4966	2.4886	2.486	2.4767	2.4726	2.4702	2.4586	2.4542	2.4462
			D2	2.6064	2.6048	2.5961	2.6031	2.6065	2.5989	2.5893	2.5805	2.5751	2.5671	2.5639	2.5539	2.5484	2.5378	2.5321	2.5273	2.5209	2.5126	2.5101	2.5013	2.4952	2.4917
			D3	2.6231	2.6202	2.6135	2.6081	2.6074	2.6024	2.6015	2.5941	2.595	2.5906	2.5891	2.5849	2.583	2.5747	2.5727	2.5725	2.57	2.5672	2.5645	2.5601	2.557	2.5565
			D4	2.6382	2.6358	2.6335	2.6248	2.6235	2.6212	2.6178	2.6139	2.6113	2.6068	2.603	2.6032	2.6	2.5926	2.5879	2.5892	2.585	2.5844	2.5771	2.5771	2.5764	2.5707
			D5	2.562	2.6125	2.5981	2.5895	2.5869	2.5868	2.5804	2.5783	2.5717	2.5717	2.567	2.566	2.5607	2.5572	2.5515	2.5517	2.5476	2.5449	2.5436	2.5409	2.5374	2.5363
			D6	2.6263	2.5921	2.5869	2.5754	2.5808	2.5752	2.5695	2.5666	2.5631	2.5585	2.5594	2.5522	2.5468	2.5472	2.5397	2.5383	2.5362	2.5296	2.5294	2.5244	2.5233	2.5218
			D7	2.5974	2.5891	2.589	2.577	2.5776	2.5742	2.5704	2.5661	2.5618	2.5566	2.5533	2.5507	2.5478	2.5465	2.5394	2.5375	2.5323	2.5315	2.527	2.5239	2.5206	2.5175
			D8	2.5641	2.5557	2.5539	2.5436	2.5448	2.5361	2.5367	2.5297	2.5252	2.5218	2.52	2.5184	2.5094	2.5088	2.5042	2.5018	2.501	2.4967	2.4912	2.4894	2.4847	2.4866
			E1	2.6174	2.6143	2.6084	2.5955	2.5934	2.5827	2.5793	2.5669	2.56	2.5551	2.5472	2.5408	2.5382	2.5266	2.5159	2.5141	2.5058	2.5018	2.4959	2.4885	2.4862	2.4773
			E2	2.6325	2.629	2.619	2.6083	2.6058	2.5981	2.5909	2.58	2.5714	2.566	2.5592	2.5477	2.5411	2.5326	2.5263	2.5198	2.5156	2.5073	2.5008	2.4945	2.4896	2.4812
			E3	2.5805	2.5716	2.5619	2.5522	2.5467	2.5418	2.5328	2.5259	2.5167	2.5082	2.5046	2.4942	2.4906	2.4838	2.4709	2.4682	2.4626	2.4542	2.4477	2.4384	2.4377	2.4304
			E4	2.6069	2.6031	2.5957	2.5891	2.58	2.5756	2.5677	2.5558	2.5454	2.5442	2.5335	2.5257	2.52	2.511	2.5022	2.498	2.4917	2.4841	2.4794	2.4735	2.4638	2.4584
			E5	2.5968	2.5932	2.5903	2.5787	2.5746	2.5644	2.5602	2.5504	2.5414	2.5376	2.527	2.5196	2.515	2.5068	2.4962	2.4948	2.4872	2.4806	2.4771	2.4703	2.4637	2.4589
			E6	2.5923	2.5891	2.5959	2.5961	2.589	2.5809	2.5745	2.5657	2.5603	2.5506	2.5426	2.5328	2.5314	2.5193	2.5135	2.5101	2.5049	2.4973	2.4958	2.4872	2.4804	2.4756
			E7	2.6328	2.6248	2.6181	2.6041	2.6009	2.5957	2.585	2.5815	2.5725	2.5673	2.5593	2.5529	2.5502	2.5383	2.5284	2.5264	2.5225	2.5149	2.5081	2.502	2.4957	2.4915
			E8	2.6107	2.5988	2.5966	2.5832	2.5764	2.5708	2.5622	2.5498	2.5467	2.5404	2.5305	2.5237	2.519	2.5119	2.5015	2.4967	2.4949	2.4877	2.4789	2.4724	2.4665	2.4625
			F1	2.6541	2.6499	2.641	2.6248	2.6194	2.6114	2.6058	2.5964	2.5913	2.5835	2.5781	2.5652	2.5646	2.5551	2.5467	2.5459	2.5393	2.531	2.5257	2.518	2.5105	2.5087
			F2	2.5949	2.5878	2.5804	2.5711	2.5652	2.5587	2.549	2.5433	2.5357	2.5271	2.5238	2.5181	2.5151	2.5334	2.5167	2.5141	2.5072	2.5014	2.495	2.489	2.4813	2.477
			F3	2.6247	2.6167	2.6149	2.6021	2.5953	2.5935	2.581	2.5729	2.5686	2.5631	2.5553	2.5501	2.5411	2.5353	2.5261	2.525	2.5181	2.512	2.5048	2.4996	2.4918	2.4889
			F4	2.6127	2.5983	2.5776	2.5522	2.5295	2.5033	2.4734	2.4454	2.4166	2.3873	2.3638	2.3373	2.3134	2.2861	2.2596	2.2364	2.215	2.1896	2.1664	2.143	2.1185	2.0964
			F5	2.6077	2.5901	2.5706	2.541	2.5179	2.4899	2.4634	2.4333	2.4051	2.3786	2.3546	2.3268	2.3037	2.2763	2.2508	2.2262	2.2027	2.1794	2.1577	2.1331	2.1104	2.0862
			F6	2.596	2.5794	2.5592	2.5315	2.5048	2.4777	2.4481	2.4215	2.3892	2.3667	2.3388	2.3127	2.2897	2.2626	2.2359	2.2134	2.1887	2.1647	2.1425	2.1164	2.0965	2.0726
			F7	2.6061	2.6025	2.5944	2.5853	2.579	2.5701	2.5637	2.5566	2.5493	2.5423	2.5373	2.5279	2.5229	2.5148	2.5051	2.5001	2.4985	2.4891	2.4827	2.4756	2.4726	2.4662
			F8	2.617	2.6082	2.6029	2.5916	2.5876	2.578	2.5694	2.5634	2.5561	2.5456	2.5412	2.5349	2.5292	2.5231	2.5106	2.5063	2.4977	2.496	2.4889	2.4825	2.4721	2.4721
			End Time:	2018/02/20 18:51:04
			Standard																	Sample										Calculation
			PQQ std (ng/mL)		0	0.25	0.5	0.75	1	1.25	1.5											ΔABS			Diluted extracts					sample			Parsly			Parsly+I.S.
																						10min	20min	Blank correction	Conc. (ng/mL)	Ave.	SD	CV					1st	2nd	3rd	1st	2nd	3rd
			ΔABS	1st	0.0240998	0.0850999	0.1557	0.2058	0.2774	0.3351	0.3867									Parsly 1	1st	0.0393	0.0783	0.0488334	0.21227	0.220685	0.014575	6.60444		Measured value	Conc. (ng/ml)		0.220685	0.24525	0.153842	0.41436	0.475435	0.412053
				2nd	0.0339	0.0883999	0.1567	0.2093	0.2774	0.3448	0.4012										2nd	0.0411	0.0783	0.0488334	0.21227						Conc. (pmol/ml)		0.668336	0.742733	0.465904	1.25487	1.43984	1.24789
				3rd	0.0303998	0.0641	0.1516	0.2054	0.274	0.3203	0.39										3rd	0.0457001	0.0845001	0.0550335	0.237514					Extracts	Dilution ratio		1	1	1	30	30	30
				average	0.0294665	0.0791999	0.154667	0.206833	0.276267	0.3334	0.392633									Parsly 2	1st	0.0669	0.103	0.0735336	0.31284	0.24525	0.0587736	23.9647			Conc. (pmol/ml)		0.668336	0.742733	0.465904	37.6462	43.1951	37.4367
			Blank correction	1st	-0.00536672	0.0556334	0.126233	0.176333	0.247933	0.305634	0.357234										2nd	0.0441	0.0767999	0.0473333	0.206162						Ave.		0.625658			39.426
				2nd	0.00443347	0.0589333	0.127233	0.179833	0.247933	0.315333	0.371733										3rd	0.0441	0.0794001	0.0499335	0.216749					Recovery (%)	Caluculated value		37.0206	42.5695	36.811
				3rd	0.00093325	0.0346335	0.122133	0.175933	0.244534	0.290834	0.360533									Parsly 3	1st	0.0340002	0.0661001	0.0366336	0.162596	0.153842	0.0123805	8.04754			Ave.		38.8004
				average	-1.15648e-18	0.0497334	0.1252	0.177367	0.2468	0.303934	0.363167										2nd	0.0352001	0.0618	0.0323335	0.145087					Stock solution	Conc. (pmol/ml)		0.17225	0.191424	0.120077
				stdev	0.0049663	0.0131806	0.00270249	0.00214561	0.00196283	0.0123381	0.00760008										3rd	-0.00499988	0.0246	-0.00486652	-0.00637834						Conc. (ng/ml)		0.056877	0.0632083	0.0396496
				CV	16.854	16.6422	1.7473	1.03736	0.710486	3.70069	1.93567									Parsly＋PQQ 1	1st	0.0734999	0.1414	0.111933	0.469191	0.41436	0.0625513	15.0959		Food	Fresh weight(g)		36.097
																					2nd	0.0425	0.1112	0.0817335	0.346228						Dry weight(g)		5.08
																					3rd	0.0702	0.1312	0.101733	0.42766						Dｒｙ weight/water (g/mL)		3g/20mL
																				Parsly＋PQQ 2	1st	0.0732999	0.1429	0.113433	0.475299	0.475435	0.000622272	0.130885					150mg/mL
																					2nd	0.0758998	0.1428	0.113333	0.474891						Conc. (ng/ml)		0.0533627	0.0593028	0.0371997
																					3rd	0.0734	0.1431	0.113633	0.476113						Ave.		0.0499551
																				Parsly＋PQQ 3	1st	0.0698001	0.1331	0.103633	0.435397	0.412053	0.0551433	13.3826			S.D		0.0114388
																					2nd	0.0497	0.1119	0.0824333	0.349077						CV		22.8981
																					3rd	0.0735002	0.1371	0.107634	0.451684
		Rape blossoms
			Application: Tecan i-control				Tecan i-control , 1.10.4.0
			Device: infinite 200Pro				Serial number: 1311003920				Serial number of connected stacker:
			Firmware: V_3.40_01/15_Infinite (Dec 23 2014/12.45.11)				MAI, V_3.40_01/15_Infinite (Dec 23 2014/12.45.11)
			Date:	2018-02-23
			Time:	17:46:30
			System				WAKO-PC
			User				wako-PC\wako
			Plate				BD Falcon 48 Flat Bottom Transparent Model 351178, 353078, 353230 [BD48ft.pdfx]
			Plate-ID (Stacker)
			Label: Label1
			Mode				Absorbance
			Wavelength				600	nm
			Bandwidth				10	nm
			Number of Flashes				25
			Settle Time				0	ms
			Start Time:	2018/02/23 17:46:30
				Temperature: 25.3 °C
			<>	1	2	3	4	5	6	7	8
			A	2.5386	2.5734	2.5264	2.5335	2.5513	2.5421	2.5506	2.499
			B	2.5434	2.5597	2.5565	2.5465	2.5714	2.5522	2.519	2.4971
			C	2.5444	2.5533	2.5522	2.5616	2.539	2.4975	2.5257	2.4847
			D	2.4892	2.5058	2.455	2.4965	2.5167	2.5005	2.4889	2.4967
			E	2.5255	2.4928	2.5334	2.5158	2.5155	2.5463	2.5263	2.5039
			F	2.5852	2.5719	2.5581	2.5837	2.5765	2.5123	2.5452	2.5734
			End Time:	2018/02/23 17:47:13
			Shaking (Linear) Duration:				30	s
			Shaking (Linear) Amplitude:				1	mm
			Channel B				Dispense	(Standard)
			Volume				73	µl
			Speed				300	µl/sec
			Refill speed				300	µl/sec
			Injection refill volume				500	µl
			Shaking (Linear) Duration:				30	s
			Shaking (Linear) Amplitude:				1	mm
			List of actions in this measurement script:
			Kinetic
			Shaking (Linear) Duration:				7	s
			Shaking (Linear) Amplitude:				1	mm
			Absorbance
			Label: DCIP法
			Kinetic Measurement
			Kinetic Cycles				23
			Interval Time				00:01:00
			Mode				Absorbance
			Wavelength				600	nm
			Bandwidth				10	nm
			Number of Flashes				25
			Settle Time				0	ms
			Start Time:	2018/02/23 17:49:09
			Cycle Nr.	1	2	3	4	5	6	7	8	9	10	11	12	13	14	15	16	17	18	19	20	21	22	23
			Time [s]	0	60	120	180	240	300	360	420	480	540	600	660	720	780	840	900	960	1020	1080	1140	1200	1260	1320
			Temp. [°C]	25.3	25.7	25.7	25.7	25.7	25.6	25.7	25.9	25.9	25.8	25.8	25.7	25.8	25.7	26	26.1	25.8	25.9	26	26	26.2	26.2	26.1
			A1	2.561	2.5558	2.5551	2.5544	2.5496	2.548	2.5469	2.5482	2.5436	2.5482	2.5404	2.543	2.5438	2.5431	2.5401	2.5412	2.5404	2.5404	2.5383	2.5396	2.5415	2.537	2.5386
			A2	2.5845	2.5873	2.585	2.5824	2.5814	2.5719	2.5725	2.5744	2.57	2.574	2.5662	2.57	2.5656	2.5653	2.5665	2.565	2.5631	2.5639	2.5637	2.5636	2.5625	2.5615	2.5608
			A3	2.5307	2.5313	2.5345	2.5295	2.5274	2.5228	2.5232	2.5223	2.5212	2.521	2.5176	2.517	2.5175	2.5142	2.5154	2.5158	2.5145	2.5148	2.5144	2.5146	2.5115	2.5115	2.5118
			A4	2.5406	2.5404	2.5342	2.5273	2.5252	2.5149	2.5117	2.5111	2.5048	2.502	2.4948	2.4927	2.4882	2.4847	2.4829	2.4783	2.473	2.4703	2.4678	2.4655	2.4598	2.4597	2.4553
			A5	2.558	2.5575	2.5582	2.5506	2.5471	2.5372	2.5335	2.5332	2.5279	2.5231	2.5134	2.5135	2.5088	2.5036	2.5012	2.4985	2.4971	2.4899	2.4877	2.4879	2.4831	2.4785	2.4735
			A6	2.5482	2.5521	2.5447	2.5412	2.5386	2.5279	2.5245	2.5196	2.5118	2.5103	2.505	2.5042	2.5022	2.4951	2.4926	2.4884	2.4816	2.4822	2.4788	2.4777	2.4696	2.4693	2.465
			A7	2.5615	2.5599	2.554	2.5462	2.5352	2.5255	2.5141	2.51	2.4996	2.491	2.4824	2.4772	2.4694	2.4597	2.4551	2.4471	2.4388	2.4318	2.4294	2.4239	2.4127	2.4091	2.4012
			A8	2.5021	2.499	2.4918	2.4837	2.4728	2.4606	2.45	2.4451	2.4357	2.4282	2.4183	2.4135	2.4064	2.3992	2.3921	2.3852	2.3764	2.3696	2.3669	2.3575	2.3518	2.3467	2.3394
			B1	2.5595	2.5517	2.5362	2.5169	2.4941	2.4655	2.4429	2.4224	2.3983	2.3775	2.3554	2.3356	2.3138	2.2965	2.275	2.2551	2.2369	2.2171	2.1986	2.1809	2.1608	2.1429	2.1254
			B2	2.5775	2.5708	2.5513	2.5378	2.5186	2.5029	2.4809	2.4641	2.449	2.4287	2.4142	2.4001	2.3823	2.3682	2.3522	2.3366	2.322	2.3079	2.2906	2.28	2.2636	2.25	2.2336
			B3	2.5647	2.5588	2.5504	2.5357	2.519	2.5001	2.4834	2.47	2.4556	2.4328	2.4236	2.4079	2.3941	2.3815	2.3664	2.3532	2.3389	2.3277	2.3128	2.3025	2.2864	2.2742	2.2602
			B4	2.6448	2.6313	2.6235	2.6116	2.5926	2.5722	2.4656	2.4528	2.4376	2.4246	2.405	2.3948	2.3799	2.3636	2.3497	2.3351	2.3203	2.3066	2.294	2.2805	2.2651	2.2526	2.2385
			B5	2.5778	2.5718	2.5646	2.5567	2.5413	2.5293	2.5156	2.5057	2.4943	2.4808	2.4686	2.4588	2.4463	2.4373	2.4285	2.4189	2.4095	2.4	2.3921	2.3812	2.3711	2.361	2.3527
			B6	2.5585	2.5519	2.5458	2.539	2.5256	2.509	2.4992	2.4894	2.478	2.4639	2.4539	2.4453	2.4327	2.4193	2.4132	2.4008	2.3917	2.3813	2.3745	2.3636	2.3526	2.3432	2.3342
			B7	2.5278	2.5177	2.5089	2.4982	2.4823	2.4682	2.4578	2.4463	2.4348	2.4207	2.4113	2.3995	2.3874	2.3766	2.3679	2.3566	2.3454	2.3339	2.3273	2.3175	2.3074	2.2971	2.2865
			B8	2.5061	2.5018	2.4995	2.4892	2.4814	2.4686	2.4573	2.4523	2.4435	2.4363	2.4288	2.4226	2.4142	2.4086	2.4014	2.3955	2.3874	2.3806	2.3774	2.3698	2.3607	2.3559	2.3507
			C1	2.5551	2.5398	2.5289	2.5061	2.4833	2.4593	2.4377	2.4171	2.3971	2.3761	2.356	2.3368	2.3142	2.2991	2.2759	2.2584	2.2388	2.2222	2.2015	2.1883	2.1663	2.1502	2.1331
			C2	2.5589	2.5449	2.5331	2.5129	2.493	2.468	2.4472	2.4283	2.4095	2.3858	2.3678	2.348	2.3264	2.3101	2.2902	2.2726	2.2531	2.2343	2.2167	2.2012	2.1793	2.1657	2.1464
			C3	2.6208	2.6164	2.5973	2.502	2.4797	2.4559	2.4305	2.4091	2.3885	2.3661	2.3439	2.3236	2.3018	2.2817	2.2622	2.2408	2.2196	2.2006	2.1823	2.1658	2.1423	2.1242	2.106
			C4	2.5766	2.5653	2.5513	2.5287	2.488	2.461	2.4384	2.4195	2.3966	2.3741	2.3548	2.3335	2.3117	2.2948	2.2734	2.2549	2.2347	2.2163	2.196	2.1796	2.1572	2.1406	2.123
			C5	2.5377	2.5263	2.5082	2.4878	2.4657	2.4363	2.4138	2.392	2.3712	2.3476	2.3286	2.3087	2.2877	2.2635	2.2432	2.2261	2.2052	2.1877	2.1629	2.1483	2.1265	2.1083	2.0901
			C6	2.5224	2.5262	2.5195	2.517	2.5097	2.5086	2.5025	2.5027	2.5	2.4945	2.4967	2.4962	2.4887	2.4869	2.4863	2.4858	2.4847	2.4825	2.4763	2.4779	2.4726	2.4757	2.4707
			C7	2.5485	2.5516	2.5503	2.5486	2.542	2.5378	2.5306	2.5335	2.5295	2.5271	2.5254	2.5246	2.5166	2.5156	2.5142	2.5143	2.511	2.5093	2.5072	2.5068	2.5057	2.5029	2.4989
			C8	2.5044	2.5051	2.5022	2.499	2.4936	2.4913	2.4845	2.4861	2.4838	2.4774	2.4765	2.4802	2.471	2.4708	2.4658	2.4669	2.4649	2.4645	2.4594	2.4617	2.4561	2.4546	2.4514
			D1	2.4992	2.4881	2.4644	2.4363	2.4112	2.3819	2.3573	2.3353	2.311	2.2869	2.2641	2.2415	2.2177	2.195	2.173	2.1541	2.1301	2.1085	2.0875	2.069	2.0472	2.0271	2.0074
			D2	2.5692	2.4937	2.4765	2.4578	2.4289	2.4045	2.382	2.3592	2.3369	2.3147	2.2934	2.2748	2.2494	2.2291	2.2075	2.1866	2.1657	2.1472	2.1257	2.1073	2.0864	2.0671	2.0494
			D3	2.487	2.4899	2.4866	2.4836	2.479	2.4733	2.4721	2.4658	2.4678	2.4642	2.4584	2.4601	2.4559	2.4514	2.4509	2.4472	2.4444	2.4402	2.4385	2.4381	2.4304	2.4343	2.4285
			D4	2.5421	2.5244	2.5213	2.5187	2.5099	2.5031	2.5037	2.5027	2.4991	2.4924	2.4954	2.4938	2.4893	2.4815	2.4812	2.4792	2.4767	2.4725	2.4732	2.4717	2.4672	2.4662	2.4596
			D5	2.5361	2.5343	2.538	2.5367	2.5272	2.5206	2.5181	2.5198	2.5175	2.5081	2.5095	2.5102	2.5041	2.5025	2.4993	2.4976	2.4939	2.4919	2.4898	2.4918	2.4848	2.4834	2.4814
			D6	2.5197	2.5248	2.5207	2.5175	2.5146	2.5068	2.5061	2.5039	2.504	2.4981	2.4961	2.4977	2.4917	2.4881	2.4848	2.4828	2.4792	2.4784	2.4767	2.4761	2.4733	2.473	2.468
			D7	2.5109	2.5147	2.5149	2.5104	2.5033	2.502	2.4951	2.4962	2.4928	2.4882	2.4859	2.4871	2.4813	2.4751	2.4753	2.4733	2.4696	2.4679	2.4672	2.4664	2.4618	2.46	2.4554
			D8	2.5813	2.5886	2.5144	2.5163	2.508	2.501	2.5014	2.4957	2.4969	2.4892	2.4907	2.4897	2.4867	2.4793	2.4816	2.4802	2.4724	2.4756	2.4679	2.4693	2.4642	2.4622	2.4633
			E1	2.5309	2.5211	2.5004	2.474	2.4437	2.4206	2.3944	2.3719	2.3493	2.3262	2.3031	2.2829	2.2597	2.239	2.217	2.1946	2.1753	2.1546	2.1338	2.1156	2.0934	2.0742	2.055
			E2	2.5054	2.4927	2.4749	2.452	2.4279	2.4074	2.3865	2.373	2.3496	2.3296	2.3129	2.2933	2.2725	2.2546	2.2349	2.2186	2.201	2.1808	2.164	2.1482	2.1323	2.1151	2.0979
			E3	2.5465	2.5347	2.5152	2.4946	2.4744	2.4518	2.435	2.4164	2.3955	2.3765	2.3588	2.3404	2.319	2.306	2.2854	2.269	2.2515	2.2338	2.2144	2.2013	2.1831	2.1678	2.1519
			E4	2.5322	2.5274	2.5069	2.4855	2.4655	2.4435	2.426	2.4059	2.3898	2.3649	2.3505	2.3305	2.3105	2.2932	2.276	2.2573	2.2406	2.2215	2.2048	2.1906	2.1712	2.1569	2.1387
			E5	2.5294	2.5241	2.5081	2.491	2.4666	2.4473	2.4279	2.4119	2.3953	2.3741	2.3589	2.342	2.3229	2.3068	2.2894	2.2751	2.2586	2.243	2.2245	2.2123	2.1948	2.1806	2.1666
			E6	2.5567	2.555	2.5426	2.5221	2.5007	2.4812	2.4647	2.4481	2.4298	2.4116	2.3922	2.3765	2.3564	2.341	2.3255	2.3101	2.2945	2.2774	2.2615	2.2496	2.2326	2.2172	2.2028
			E7	2.5444	2.5386	2.5188	2.4978	2.4788	2.459	2.4405	2.4237	2.4022	2.386	2.3684	2.353	2.3302	2.3191	2.3	2.2858	2.2676	2.2522	2.2335	2.2215	2.2045	2.189	2.1752
			E8	2.5072	2.5025	2.4828	2.4605	2.4306	2.4096	2.3824	2.3634	2.3411	2.3201	2.3015	2.282	2.2599	2.2413	2.2254	2.2048	2.1877	2.168	2.1503	2.1355	2.1176	2.1009	2.0822
			F1	2.5939	2.5911	2.5722	2.5556	2.5335	2.5166	2.4927	2.4741	2.4562	2.4387	2.4213	2.4017	2.3859	2.3663	2.3514	2.3345	2.318	2.3026	2.2871	2.2714	2.2549	2.2409	2.2251
			F2	2.5713	2.5654	2.546	2.531	2.5064	2.4917	2.4732	2.4542	2.4337	2.4196	2.4016	2.3822	2.3658	2.3482	2.3309	2.3188	2.3009	2.285	2.2693	2.2545	2.2391	2.2256	2.209
			F3	2.5654	2.5606	2.5447	2.5292	2.5076	2.4863	2.4683	2.4512	2.4297	2.4165	2.3969	2.3839	2.3631	2.3467	2.3296	2.3156	2.3011	2.2856	2.2698	2.2552	2.2393	2.2238	2.2104
			F4	2.5831	2.5773	2.5654	2.5421	2.5183	2.5009	2.4749	2.4603	2.4364	2.4163	2.3994	2.3808	2.3596	2.3422	2.3223	2.3065	2.2907	2.2732	2.253	2.2388	2.2211	2.2032	2.1879
			F5	2.5874	2.575	2.5596	2.5402	2.5158	2.4996	2.4736	2.4569	2.4353	2.4154	2.3996	2.381	2.3597	2.3402	2.3258	2.3082	2.2902	2.2725	2.2544	2.2387	2.2218	2.2065	2.19
			F6	2.5064	2.5053	2.4881	2.4663	2.4465	2.4251	2.4002	2.3822	2.3617	2.3374	2.3215	2.3041	2.2828	2.2642	2.2469	2.2293	2.2112	2.1919	2.1733	2.1586	2.1421	2.1243	2.107
			F7	2.5414	2.5365	2.5207	2.4992	2.4764	2.4539	2.4299	2.4104	2.3876	2.3665	2.3488	2.3287	2.3083	2.29	2.2715	2.2552	2.2351	2.2174	2.1969	2.1838	2.1666	2.1505	2.1331
			F8	2.5822	2.5757	2.557	2.5338	2.5093	2.4891	2.4616	2.4454	2.4233	2.4026	2.383	2.364	2.3425	2.3252	2.3048	2.2914	2.2753	2.2555	2.2365	2.2215	2.2049	2.1878	2.1729
			End Time:	2018/02/23 18:11:58
			Standard																	Sample										Calculation
			PQQ std (ng/mL)		0	0.25	0.5	0.75	1	1.25	1.5											ΔABS			Diluted extracts					sample			Rape blossoms			Rape blossoms+I.S.
																						10min	20min	Blank correction	Conc. (ng/mL)	Ave.	SD	CV					1st	2nd	3rd	1st	2nd	3rd
			ΔABS	1st	0.0195	0.0808001	0.1488	0.2067	0.3139	0.3987	0.4785									Rape blossoms 1	1st	0.0256999	0.0497999	0.0295665	0.135021	0.125328	0.0126088	10.0607		Measured value	Conc. (ng/ml)		0.125328	0.207093	0.173109	1.26662	1.20983	1.10195
				2nd	0.0220001	0.0749002	0.1503	0.2059	0.2783	0.3888	0.4194										2nd	0.0231001	0.0427999	0.0225666	0.111073						Conc. (pmol/ml)		0.37955	0.627174	0.524256	3.83592	3.66393	3.33722
				3rd	0.0192001	0.0785999	0.1454	0.2204	0.3797	0.3796	0.4112										3rd	0.0279	0.0483	0.0280666	0.129889					Extracts	Dilution ratio		1	1	1	30	30	30
				average	0.0202334	0.0781	0.148167	0.211	0.323967	0.389033	0.436367									Rape blossoms 2	1st	0.0236001	0.0464001	0.0261667	0.123389	0.207093	0.137058	66.1818			Conc. (pmol/ml)		0.37955	0.627174	0.524256	115.078	109.918	100.117
			Blank correction	1st	-0.000733376	0.0605667	0.128567	0.186467	0.293667	0.378467	0.458267										2nd	0.0250001	0.0490999	0.0288665	0.132626						Ave.		0.510327			108.371
				2nd	0.00176668	0.0546668	0.130067	0.185667	0.258066	0.368567	0.399167										3rd	0.0906	0.1171	0.0968666	0.365264					Recovery (%)	Caluculated value		114.567	109.408	99.6062
				3rd	-0.00103331	0.0583665	0.125167	0.200167	0.359467	0.359367	0.390967									Rape blossoms 3	1st	0.0286	0.0566001	0.0363667	0.158285	0.173109	0.0423619	24.4712			Ave.		107.86
				average	0	0.0578667	0.127933	0.190767	0.303733	0.3688	0.416133										2nd	0.0467	0.0748999	0.0546665	0.220891					Stock solution	Conc. (pmol/ml)		0.035189	0.0581469	0.0486051
				stdev	0.00153732	0.00298155	0.00251065	0.00815051	0.0514441	0.00955211	0.0367182										3rd	0.0265999	0.0512998	0.0310664	0.140152						Conc. (ng/ml)		0.0116194	0.0192001	0.0160494
				CV	7.59795	3.8176	1.69447	3.8628	15.8795	2.45535	8.41453									Rape blossoms＋PQQ 1	1st	0.2057	0.3896	0.369367	1.29753	1.26662	0.0271035	2.13983		Food	Fresh weight(g)		197
																					2nd	0.1926	0.3748	0.354567	1.24689						Dry weight(g)		17
																					3rd	0.1992	0.3773	0.357067	1.25545						Dｒｙ weight/water (g/mL)		3g/20mL
																				Rape blossoms＋PQQ 2	1st	0.1837	0.362	0.341767	1.2031	1.20983	0.00623657	0.515492					150mg/mL
																					2nd	0.1878	0.3656	0.345366	1.21542						Conc. (ng/ml)		0.00668461	0.0110457	0.00923316
																					3rd	0.1849	0.3643	0.344067	1.21097						Ave.		0.00898784
																				Rape blossoms＋PQQ 3	1st	0.1726	0.339	0.318767	1.12442	1.10195	0.0220774	2.00348			S.D		0.00219089
																					2nd	0.1697	0.3322	0.311967	1.10115						CV		24.3762
																					3rd	0.1685	0.3261	0.305866	1.08028
		Spinach
			Application: Tecan i-control				Tecan i-control , 1.10.4.0
			Device: infinite 200Pro				Serial number: 1311003920				Serial number of connected stacker:
			Firmware: V_3.40_01/15_Infinite (Dec 23 2014/12.45.11)				MAI, V_3.40_01/15_Infinite (Dec 23 2014/12.45.11)
			Date:	2018-02-24
			Time:	17:58:07
			System				WAKO-PC
			User				wako-PC\wako
			Plate				BD Falcon 48 Flat Bottom Transparent Model 351178, 353078, 353230 [BD48ft.pdfx]
			Plate-ID (Stacker)
			Label: Label1
			Mode				Absorbance
			Wavelength				600	nm
			Bandwidth				10	nm
			Number of Flashes				25
			Settle Time				0	ms
			Start Time:	2018/02/24 17:58:07
				Temperature: 25.2 °C
			<>	1	2	3	4	5	6	7	8
			A	2.673	2.667	2.6146	2.6181	2.6753	2.6418	2.6448	2.6305
			B	2.638	2.6404	2.6411	2.6356	2.6675	2.6404	2.6395	2.5991
			C	2.6377	2.6447	2.6417	2.6461	2.6541	2.6471	2.6251	2.6283
			D	2.6526	2.6373	2.6023	2.6459	2.6315	2.6503	2.6391	2.566
			E	2.5763	2.6351	2.6663	2.6229	2.6582	2.6682	2.6786	2.6366
			F	2.6735	2.6304	2.6637	2.6441	2.6316	2.6793	2.6672	2.6388
			End Time:	2018/02/24 17:58:50
			Shaking (Linear) Duration:				30	s
			Shaking (Linear) Amplitude:				1	mm
			Channel B				Dispense	(Standard)
			Volume				73	µl
			Speed				300	µl/sec
			Refill speed				300	µl/sec
			Injection refill volume				500	µl
			Shaking (Linear) Duration:				30	s
			Shaking (Linear) Amplitude:				1	mm
			List of actions in this measurement script:
			Kinetic
			Shaking (Linear) Duration:				7	s
			Shaking (Linear) Amplitude:				1	mm
			Absorbance
			Label: DCIP法
			Kinetic Measurement
			Kinetic Cycles				23
			Interval Time				00:01:00
			Mode				Absorbance
			Wavelength				600	nm
			Bandwidth				10	nm
			Number of Flashes				25
			Settle Time				0	ms
			Start Time:	2018/02/24 18:00:46
			Cycle Nr.	1	2	3	4	5	6	7	8	9	10	11	12	13	14	15	16	17	18	19	20	21	22	23
			Time [s]	0	60	120	180	240	300	360	420	480	540	600	660	720	780	840	900	960	1020	1080	1140	1200	1260	1320
			Temp. [°C]	25.2	25.5	25	25.3	25.2	25.3	25.3	25.3	25.3	25.2	25.4	25.1	25.3	25.3	25.2	25.1	25.2	25.5	25.5	25.2	25.4	25.3	25.4
			A1	2.6758	2.6679	2.6689	2.6651	2.661	2.6607	2.6588	2.6605	2.6578	2.6567	2.6519	2.6534	2.6524	2.651	2.6507	2.6461	2.6496	2.6434	2.6496	2.6469	2.6459	2.6401	2.6424
			A2	2.6732	2.6751	2.6684	2.6702	2.671	2.667	2.6623	2.658	2.6579	2.6557	2.6569	2.6534	2.6545	2.6517	2.6525	2.6509	2.6504	2.6446	2.6478	2.6505	2.644	2.6379	2.6434
			A3	2.6368	2.6317	2.6305	2.629	2.6278	2.6208	2.6227	2.621	2.6221	2.6185	2.6179	2.6137	2.6149	2.6128	2.6136	2.6105	2.6107	2.6034	2.6073	2.6097	2.6052	2.6004	2.6011
			A4	2.6316	2.6294	2.6237	2.619	2.6194	2.6121	2.6052	2.6023	2.5953	2.5917	2.5886	2.5831	2.5786	2.576	2.5717	2.5687	2.5655	2.5561	2.5566	2.556	2.5487	2.5421	2.541
			A5	2.6858	2.6781	2.671	2.6727	2.6631	2.6623	2.6564	2.6516	2.6442	2.64	2.6329	2.6319	2.6287	2.6252	2.6215	2.6159	2.613	2.6064	2.6069	2.6051	2.5975	2.5866	2.5921
			A6	2.66	2.6518	2.649	2.6401	2.6405	2.6367	2.6315	2.6253	2.6191	2.6157	2.6138	2.6108	2.6024	2.5972	2.5964	2.5939	2.5881	2.5781	2.5809	2.5772	2.575	2.5666	2.5685
			A7	2.6522	2.6459	2.6363	2.6254	2.6174	2.6098	2.5982	2.5899	2.5795	2.5716	2.5638	2.5574	2.5486	2.5369	2.5286	2.5229	2.5159	2.5053	2.501	2.4905	2.4852	2.4762	2.472
			A8	2.6455	2.6341	2.6259	2.6168	2.6036	2.5915	2.5842	2.577	2.5669	2.5557	2.5487	2.5381	2.532	2.5238	2.5189	2.5078	2.4998	2.4911	2.4901	2.4785	2.4723	2.4617	2.4584
			B1	2.6492	2.636	2.6215	2.6092	2.5898	2.5744	2.5538	2.5416	2.525	2.5097	2.4935	2.4806	2.4669	2.451	2.4367	2.4256	2.4099	2.3955	2.3832	2.372	2.3571	2.3448	2.333
			B2	2.6528	2.6395	2.6127	2.5913	2.5665	2.5393	2.5192	2.4986	2.4726	2.4514	2.425	2.405	2.3825	2.3619	2.3415	2.322	2.3003	2.2803	2.2611	2.2438	2.2213	2.1992	2.1825
			B3	2.6442	2.6294	2.5985	2.5802	2.557	2.5319	2.5089	2.4877	2.4629	2.4415	2.4191	2.3963	2.3751	2.354	2.3309	2.3132	2.2912	2.2668	2.2516	2.2314	2.2107	2.1896	2.1702
			B4	2.6826	2.64	2.6211	2.6027	2.5807	2.5574	2.5356	2.5131	2.491	2.4647	2.445	2.4246	2.3983	2.3717	2.3462	2.3256	2.304	2.2807	2.2613	2.2422	2.2246	2.2005	2.182
			B5	2.6845	2.6698	2.658	2.6534	2.6372	2.6251	2.6143	2.602	2.5868	2.5816	2.5673	2.557	2.5468	2.5358	2.5231	2.5143	2.503	2.49	2.488	2.4794	2.4677	2.4531	2.4474
			B6	2.6669	2.6556	2.6459	2.6323	2.6198	2.6071	2.5965	2.5846	2.5731	2.5586	2.5494	2.5382	2.527	2.5181	2.5055	2.4949	2.4854	2.4715	2.4661	2.4551	2.4476	2.4305	2.4269
			B7	2.6586	2.6496	2.635	2.6202	2.6135	2.6018	2.5906	2.5769	2.5616	2.5542	2.5393	2.5296	2.5169	2.5071	2.4996	2.4875	2.4763	2.4611	2.4575	2.4467	2.4394	2.4226	2.4174
			B8	2.6191	2.6102	2.6021	2.5911	2.5825	2.5718	2.5659	2.5552	2.5484	2.5401	2.5322	2.5203	2.5133	2.509	2.4998	2.4908	2.4865	2.4722	2.4727	2.4643	2.4573	2.4456	2.4448
			C1	2.6419	2.6339	2.6174	2.6037	2.589	2.5696	2.5561	2.5387	2.5256	2.509	2.4956	2.4823	2.465	2.4546	2.4382	2.4264	2.4118	2.3961	2.3847	2.3772	2.3602	2.3463	2.3362
			C2	2.6673	2.6529	2.6383	2.6279	2.609	2.5913	2.5782	2.5609	2.5492	2.5339	2.5194	2.5042	2.4926	2.4789	2.4633	2.4501	2.4368	2.4235	2.4118	2.3997	2.3866	2.3748	2.3632
			C3	2.6586	2.6328	2.6127	2.5922	2.5674	2.5404	2.5171	2.4995	2.4734	2.4537	2.4298	2.4081	2.387	2.3684	2.3475	2.3289	2.3067	2.2858	2.2668	2.25	2.2308	2.2087	2.1921
			C4	2.649	2.6322	2.6101	2.5887	2.5641	2.5358	2.5155	2.4936	2.4691	2.452	2.4271	2.4034	2.3832	2.3645	2.342	2.3233	2.3024	2.2825	2.2626	2.2459	2.2237	2.2046	2.1868
			C5	2.6597	2.6427	2.6192	2.595	2.5716	2.5483	2.5251	2.5028	2.4778	2.4546	2.4361	2.4114	2.3915	2.3713	2.3512	2.3309	2.3082	2.2874	2.267	2.2496	2.2301	2.2076	2.1903
			C6	2.6673	2.6656	2.6636	2.6567	2.6528	2.6498	2.6465	2.6408	2.6366	2.632	2.6382	2.6269	2.6263	2.6242	2.6247	2.6194	2.614	2.6087	2.6096	2.607	2.6049	2.5939	2.5989
			C7	2.6482	2.6435	2.6421	2.6364	2.6301	2.6246	2.6235	2.6217	2.6201	2.6138	2.6067	2.6067	2.6057	2.6019	2.599	2.5962	2.5925	2.5855	2.588	2.5825	2.5844	2.5763	2.5798
			C8	2.653	2.644	2.6401	2.6359	2.634	2.6276	2.6265	2.6195	2.6168	2.6105	2.607	2.6058	2.6021	2.6015	2.5974	2.5983	2.5883	2.5872	2.5861	2.5822	2.5797	2.5732	2.5722
			D1	2.6739	2.6657	2.6622	2.6517	2.6466	2.6412	2.6335	2.6261	2.6228	2.6151	2.6037	2.6022	2.5962	2.5907	2.584	2.5804	2.5775	2.5692	2.5673	2.562	2.5598	2.5459	2.5446
			D2	2.6584	2.6535	2.6447	2.6377	2.6377	2.6249	2.6206	2.6126	2.6123	2.6035	2.5959	2.5924	2.5874	2.583	2.5742	2.5712	2.565	2.5574	2.5561	2.5524	2.5475	2.538	2.5357
			D3	2.6241	2.6192	2.6133	2.6069	2.6054	2.6052	2.6004	2.5972	2.5907	2.5906	2.5844	2.5809	2.5761	2.5727	2.5708	2.5676	2.5665	2.5596	2.5617	2.5578	2.5527	2.5478	2.5477
			D4	2.6629	2.6646	2.6602	2.6586	2.6508	2.6492	2.6443	2.64	2.6394	2.6323	2.631	2.6299	2.6238	2.6219	2.6179	2.6157	2.6151	2.6044	2.608	2.6072	2.6019	2.5932	2.5949
			D5	2.6517	2.6486	2.6472	2.6412	2.6333	2.6351	2.6278	2.6271	2.6216	2.6203	2.6151	2.6104	2.6089	2.6042	2.6024	2.6024	2.5932	2.586	2.592	2.5882	2.5845	2.5779	2.5782
			D6	2.6751	2.6734	2.6695	2.6664	2.6646	2.6552	2.6583	2.6518	2.6505	2.6511	2.6439	2.6414	2.6368	2.637	2.63	2.6325	2.627	2.621	2.6225	2.6187	2.62	2.6105	2.6112
			D7	2.6661	2.6603	2.6555	2.6564	2.6476	2.6474	2.6433	2.6436	2.6373	2.6347	2.6272	2.6229	2.6247	2.6194	2.6191	2.6154	2.6074	2.6031	2.61	2.6044	2.6021	2.5961	2.5953
			D8	2.6544	2.5883	2.5792	2.576	2.5729	2.5715	2.5692	2.5612	2.5605	2.5542	2.5547	2.5531	2.5496	2.5453	2.545	2.5393	2.5346	2.5304	2.5317	2.5288	2.5268	2.5215	2.518
			E1	2.5942	2.5922	2.5837	2.5754	2.5682	2.5634	2.5594	2.5531	2.5452	2.5424	2.5336	2.5252	2.5236	2.5153	2.512	2.5051	2.5019	2.4922	2.4892	2.4856	2.4791	2.4689	2.4684
			E2	2.6538	2.6476	2.6389	2.6342	2.6252	2.6127	2.6108	2.6044	2.5932	2.5875	2.5798	2.5756	2.5688	2.563	2.5555	2.5503	2.5425	2.5361	2.5336	2.524	2.5186	2.5097	2.511
			E3	2.6866	2.6772	2.673	2.6652	2.6576	2.6496	2.6399	2.6339	2.6298	2.6198	2.6124	2.6087	2.6014	2.5974	2.5897	2.5857	2.5774	2.5666	2.5662	2.5608	2.5522	2.543	2.5421
			E4	2.6442	2.6394	2.6296	2.6254	2.6168	2.6076	2.602	2.5935	2.5845	2.5766	2.5716	2.566	2.5594	2.5516	2.5477	2.5403	2.5341	2.5256	2.5226	2.5163	2.5107	2.4999	2.4978
			E5	2.7436	2.7377	2.7341	2.662	2.6586	2.6492	2.6419	2.6433	2.6341	2.6285	2.62	2.6193	2.6142	2.6095	2.6054	2.601	2.5933	2.5895	2.5863	2.5825	2.5768	2.5702	2.5674
			E6	2.6945	2.6894	2.6827	2.674	2.6677	2.6626	2.6564	2.6512	2.649	2.6409	2.636	2.6308	2.6272	2.6221	2.6166	2.6118	2.6081	2.6002	2.6023	2.5912	2.5927	2.5818	2.5838
			E7	2.6986	2.6941	2.6928	2.6806	2.6794	2.6714	2.6659	2.6561	2.6535	2.6433	2.6439	2.6395	2.6355	2.6295	2.6226	2.6201	2.6118	2.6066	2.607	2.603	2.5954	2.5883	2.5875
			E8	2.6792	2.651	2.6451	2.6385	2.6319	2.6278	2.6203	2.6136	2.6076	2.6021	2.5953	2.5917	2.5893	2.5854	2.577	2.5715	2.5697	2.5605	2.563	2.5516	2.5487	2.5373	2.5404
			F1	2.6953	2.6859	2.6823	2.6736	2.6678	2.6647	2.6594	2.6518	2.6432	2.6365	2.6331	2.6283	2.6248	2.62	2.6143	2.6132	2.6045	2.5987	2.5986	2.5919	2.5896	2.5821	2.5784
			F2	2.6545	2.6486	2.6401	2.6327	2.6325	2.6242	2.6167	2.6132	2.6055	2.6013	2.5963	2.5931	2.5915	2.5806	2.5769	2.5742	2.5675	2.5591	2.5583	2.5568	2.5514	2.5447	2.5421
			F3	2.6843	2.6756	2.6719	2.6641	2.6595	2.6539	2.6435	2.64	2.6362	2.6307	2.6272	2.622	2.6155	2.612	2.6065	2.6023	2.5941	2.59	2.5917	2.5843	2.579	2.5734	2.569
			F4	2.6597	2.6534	2.6496	2.6408	2.6389	2.6292	2.623	2.619	2.6103	2.6067	2.5977	2.5994	2.5899	2.5821	2.5822	2.5752	2.5669	2.5627	2.559	2.5567	2.55	2.5404	2.5429
			F5	2.6531	2.6497	2.641	2.6412	2.6272	2.6249	2.6186	2.6131	2.6088	2.597	2.5925	2.5891	2.5846	2.5777	2.5707	2.5674	2.5599	2.552	2.553	2.5453	2.5443	2.5324	2.5324
			F6	2.7534	2.7467	2.6837	2.6782	2.6705	2.6659	2.6638	2.6536	2.653	2.6419	2.6359	2.6313	2.6252	2.6221	2.6171	2.613	2.6033	2.5977	2.5955	2.5934	2.5885	2.5787	2.5784
			F7	2.6859	2.6779	2.6681	2.6665	2.66	2.6534	2.6449	2.6422	2.6399	2.632	2.6227	2.6189	2.6175	2.6119	2.6062	2.6012	2.5947	2.5858	2.5896	2.5827	2.5786	2.5677	2.5683
			F8	2.6618	2.655	2.6458	2.6399	2.6354	2.6274	2.6203	2.6199	2.6135	2.6066	2.5999	2.5952	2.5913	2.5874	2.5791	2.5716	2.5696	2.5599	2.5588	2.5532	2.5539	2.5411	2.5402
			End Time:	2018/02/24 18:23:35
			Standard																Sample										Calculation
			PQQ std (ng/mL)		0	0.25	0.5	0.75	1	1.5											ΔABS			Diluted extracts					sample			Spinach			Spinach+I.S.
																					10min	20min	Blank correction	Conc. (ng/mL)	Ave.	SD	CV					1st	2nd	3rd	1st	2nd	3rd
			ΔABS	1st	0.0299001	0.0828998	0.167	0.2168	0.2921	0.4278									Spinach 1	1st	0.0290999	0.0624001	0.0321668	0.137819	0.153314	0.0224129	14.619		Measured value	Conc. (ng/ml)		0.153314	0.212775	0.153439	0.330436	0.409801	0.37037
				2nd	0.0291998	0.0883	0.1732	0.2193	0.2817	0.4253										2nd	0.0415001	0.0638001	0.0335668	0.14311						Conc. (pmol/ml)		0.464306	0.644382	0.464685	1.00071	1.24107	1.12165
				3rd	0.0316	0.085	0.1618	0.2192	0.2807	0.4296										3rd	0.046	0.0733001	0.0430668	0.179013					Extracts	Dilution ratio		1	1	1	20	20	20
				average	0.0302333	0.0853999	0.167333	0.218433	0.284833	0.427567									Spinach 2	1st	0.0312002	0.0551002	0.0248669	0.11023	0.212775	0.149433	70.2305			Conc. (pmol/ml)		0.464306	0.644382	0.464685	20.0143	24.8214	22.4331
			Blank correction	1st	-0.00033323	0.0526665	0.136767	0.186567	0.261867	0.397567										2nd	0.0389001	0.0640001	0.0337668	0.143866						Ave.		0.524457			22.4229
				2nd	-0.00103347	0.0580667	0.142967	0.189067	0.251467	0.395067										3rd	0.0997002	0.1276	0.0973669	0.384229					Recovery (%)	Caluculated value		19.4898	24.2969	21.9086
				3rd	0.00136669	0.0547667	0.131567	0.188967	0.250467	0.399367									Spinach 3	1st	0.0397	0.0713999	0.0411666	0.171832	0.153439	0.0197732	12.8867			Ave.		21.8985
				average	-1.15648e-18	0.0551666	0.1371	0.1882	0.2546	0.397333										2nd	0.0318999	0.0609999	0.0307666	0.132527					Stock solution	Conc. (pmol/ml)		0.212027	0.294259	0.2122
				stdev	0.00123429	0.00272221	0.00570718	0.00141545	0.0063129	0.00215955										3rd	0.0366001	0.0671999	0.0369666	0.155959						Conc. (ng/ml)		0.0700112	0.0971642	0.0700684
				CV	4.08255	3.1876	3.41066	0.648002	2.21635	0.505078									Spinach＋PQQ 1	1st	0.0702	0.1141	0.0838667	0.333207	0.330436	0.008291	2.50911		Food	Fresh weight(g)		147.977
																				2nd	0.0625	0.1109	0.0806669	0.321114						Dry weight(g)		16.023
																				3rd	0.0605998	0.1151	0.0848666	0.336986						Dｒｙ weight/water (g/mL)		2g/20mL
																			Spinach＋PQQ 2	1st	0.0740001	0.1352	0.104967	0.412951	0.409801	0.00321409	0.784306					100mg/mL
																				2nd	0.0741999	0.1344	0.104167	0.409927						Conc. (ng/ml)		0.0758083	0.10521	0.0758703
																				3rd	0.0726001	0.1335	0.103267	0.406526						Ave.		0.0856295
																			Spinach＋PQQ 3	1st	0.1236	0.1668	0.136566	0.532375	0.37037	0.140325	37.8879			S.D		0.0169571
																				2nd	0.0585001	0.1018	0.0715667	0.286722						CV		19.8029
																				3rd	0.0547001	0.1032	0.0729667	0.292013
		Tomato
			Application: Tecan i-control				Tecan i-control , 1.10.4.0
			Device: infinite 200Pro				Serial number: 1311003920				Serial number of connected stacker:
			Firmware: V_3.40_01/15_Infinite (Dec 23 2014/12.45.11)				MAI, V_3.40_01/15_Infinite (Dec 23 2014/12.45.11)
			Date:	2018-02-24
			Time:	17:32:00
			System				WAKO-PC
			User				wako-PC\wako
			Plate				BD Falcon 48 Flat Bottom Transparent Model 351178, 353078, 353230 [BD48ft.pdfx]
			Plate-ID (Stacker)
			Label: Label1
			Mode				Absorbance
			Wavelength				600	nm
			Bandwidth				10	nm
			Number of Flashes				25
			Settle Time				0	ms
			Start Time:	2018/02/24 17:32:00
				Temperature: 25.2 °C
			<>	1	2	3	4	5	6	7	8
			A	2.658	2.6007	2.606	2.6203	2.6156	2.5711	2.5685	2.6138
			B	2.5812	2.6142	2.6079	2.6337	2.605	2.617	2.6195	2.6239
			C	2.6318	2.6109	2.6067	2.5852	2.5947	2.6155	2.6264	2.5908
			D	2.605	2.5813	2.5687	2.5404	2.6046	2.5904	2.594	2.5489
			E	2.5697	2.5533	2.5737	2.55	2.5583	2.5945	2.5841	2.5644
			F	2.6259	2.5473	2.5867	2.5503	2.564	2.5709	2.5886	2.5911
			End Time:	2018/02/24 17:32:42
			Shaking (Linear) Duration:				30	s
			Shaking (Linear) Amplitude:				1	mm
			Channel B				Dispense	(Standard)
			Volume				73	µl
			Speed				300	µl/sec
			Refill speed				300	µl/sec
			Injection refill volume				500	µl
			Shaking (Linear) Duration:				30	s
			Shaking (Linear) Amplitude:				1	mm
			List of actions in this measurement script:
			Kinetic
			Shaking (Linear) Duration:				7	s
			Shaking (Linear) Amplitude:				1	mm
			Absorbance
			Label: DCIP法
			Kinetic Measurement
			Kinetic Cycles				23
			Interval Time				00:01:00
			Mode				Absorbance
			Wavelength				600	nm
			Bandwidth				10	nm
			Number of Flashes				25
			Settle Time				0	ms
			Start Time:	2018/02/24 17:34:39
			Cycle Nr.	1	2	3	4	5	6	7	8	9	10	11	12	13	14	15	16	17	18	19	20	21	22	23
			Time [s]	0	60	120	180	240	300	360	420	480	540	600	660	720	780	840	900	960	1020	1080	1140	1200	1260	1320
			Temp. [°C]	25.3	25.3	25.3	25.5	25.5	25.2	25.2	25.5	25.3	25.2	25.2	25.2	25.3	25.5	25.3	25.5	25.3	25.2	25.3	25.3	25.3	25.3	25.3
			A1	2.7553	2.6791	2.6715	2.6695	2.6693	2.6682	2.661	2.6646	2.6641	2.662	2.652	2.6584	2.6576	2.6554	2.6522	2.6544	2.6474	2.6534	2.6498	2.649	2.648	2.6488	2.648
			A2	2.6158	2.6141	2.6044	2.6078	2.6052	2.6052	2.6038	2.6019	2.6008	2.5993	2.5952	2.5954	2.5937	2.5934	2.5918	2.5912	2.5891	2.5908	2.5904	2.5844	2.5886	2.5855	2.5823
			A3	2.6336	2.6295	2.6193	2.6229	2.6217	2.6232	2.6158	2.619	2.6159	2.614	2.6083	2.6106	2.6109	2.6068	2.6061	2.6061	2.6051	2.606	2.6039	2.6035	2.6027	2.6024	2.6009
			A4	2.6414	2.6334	2.6269	2.6277	2.6204	2.6172	2.6146	2.6076	2.6033	2.601	2.5895	2.5941	2.589	2.5838	2.5791	2.5787	2.5705	2.5689	2.5665	2.5624	2.5591	2.5538	2.5528
			A5	2.6348	2.6338	2.6212	2.6216	2.6207	2.6146	2.6089	2.6035	2.5953	2.5946	2.582	2.5875	2.5816	2.5741	2.5739	2.5695	2.5695	2.5633	2.5598	2.5553	2.5516	2.5493	2.5451
			A6	2.5798	2.5753	2.5656	2.5672	2.56	2.5562	2.5536	2.5466	2.5419	2.537	2.5315	2.5295	2.5252	2.5196	2.5179	2.5126	2.5084	2.5073	2.5027	2.5002	2.4963	2.4945	2.4894
			A7	2.5782	2.5799	2.5692	2.5672	2.5579	2.5486	2.5416	2.5318	2.5213	2.5133	2.5022	2.4949	2.4924	2.48	2.4742	2.4672	2.459	2.453	2.4464	2.4379	2.4327	2.4253	2.4189
			A8	2.6428	2.6213	2.6085	2.6048	2.5965	2.587	2.5803	2.5682	2.5634	2.5544	2.542	2.543	2.5288	2.5221	2.5165	2.5094	2.5029	2.4949	2.4887	2.4802	2.4738	2.4662	2.4599
			B1	2.6012	2.5836	2.5701	2.5587	2.5343	2.5177	2.4944	2.4761	2.4558	2.4364	2.4159	2.3996	2.3796	2.362	2.3415	2.325	2.3053	2.2905	2.2721	2.2554	2.2376	2.2184	2.2024
			B2	2.6402	2.6264	2.6113	2.6047	2.5918	2.5765	2.5629	2.5507	2.5358	2.5242	2.5052	2.4933	2.4789	2.4629	2.4514	2.4395	2.4271	2.4155	2.4014	2.3903	2.3777	2.3655	2.352
			B3	2.6319	2.6204	2.6103	2.6041	2.59	2.578	2.5607	2.5465	2.536	2.5191	2.5045	2.4923	2.4814	2.4667	2.4514	2.4394	2.4269	2.4136	2.402	2.3877	2.3774	2.3633	2.3507
			B4	2.6805	2.6693	2.6538	2.6467	2.6358	2.6237	2.6079	2.5938	2.5532	2.5403	2.523	2.5102	2.5015	2.4859	2.4715	2.4595	2.4465	2.4315	2.421	2.4136	2.3979	2.3859	2.3733
			B5	2.646	2.6329	2.622	2.6154	2.6088	2.5961	2.5866	2.5739	2.5631	2.5539	2.5371	2.5328	2.5212	2.5142	2.5037	2.4921	2.4827	2.4733	2.4616	2.4544	2.4445	2.4341	2.4264
			B6	2.6589	2.6338	2.6233	2.6186	2.6098	2.5974	2.5872	2.575	2.5661	2.5562	2.5395	2.5325	2.524	2.5133	2.5052	2.494	2.4854	2.4754	2.4648	2.4544	2.4462	2.4371	2.4277
			B7	2.6429	2.6344	2.6224	2.6171	2.6117	2.6013	2.5846	2.5747	2.5643	2.552	2.5387	2.5293	2.519	2.5086	2.5011	2.4895	2.4791	2.4686	2.4605	2.4516	2.4437	2.4355	2.424
			B8	2.6433	2.6254	2.6147	2.6136	2.6094	2.5977	2.5872	2.5789	2.5725	2.5623	2.5525	2.5447	2.5405	2.5322	2.5266	2.522	2.5124	2.5048	2.4998	2.493	2.4863	2.4817	2.4739
			C1	2.6419	2.6288	2.6169	2.5997	2.5823	2.5612	2.5423	2.5248	2.5056	2.488	2.466	2.4511	2.4318	2.4145	2.3951	2.3787	2.3626	2.3433	2.3257	2.3089	2.2915	2.276	2.2594
			C2	2.6328	2.6173	2.6023	2.598	2.5767	2.5631	2.5429	2.5278	2.5077	2.4891	2.4682	2.4564	2.4366	2.4206	2.4025	2.3862	2.3681	2.3522	2.3369	2.3197	2.3041	2.2861	2.2708
			C3	2.6297	2.6174	2.5974	2.5845	2.563	2.5437	2.5278	2.5112	2.4863	2.4653	2.4436	2.4255	2.4061	2.387	2.3666	2.3485	2.3259	2.3119	2.2904	2.2723	2.2531	2.2329	2.2151
			C4	2.612	2.6015	2.5812	2.5719	2.5535	2.5321	2.51	2.4914	2.4684	2.4482	2.4255	2.4076	2.3887	2.3703	2.3499	2.3292	2.3104	2.2927	2.274	2.2548	2.2366	2.2173	2.1987
			C5	2.6053	2.5982	2.5784	2.5658	2.5516	2.5321	2.5055	2.4852	2.4621	2.4428	2.4194	2.4021	2.3841	2.3628	2.3435	2.3242	2.3041	2.2846	2.2667	2.2468	2.2273	2.2099	2.1894
			C6	2.6475	2.6427	2.6394	2.6423	2.6367	2.6381	2.6334	2.6338	2.6288	2.6336	2.6218	2.6267	2.6236	2.6221	2.6215	2.6176	2.6214	2.6199	2.6165	2.6153	2.6176	2.6127	2.6107
			C7	2.66	2.6548	2.6543	2.6539	2.6562	2.6492	2.6477	2.6418	2.6446	2.6414	2.6336	2.6399	2.6354	2.6361	2.6342	2.6324	2.6302	2.6297	2.6295	2.6302	2.6276	2.6305	2.6246
			C8	2.6171	2.6103	2.6061	2.6077	2.6029	2.6042	2.6026	2.5978	2.5961	2.5936	2.5881	2.592	2.5902	2.5872	2.5868	2.5868	2.5863	2.5805	2.5845	2.5815	2.5801	2.5786	2.5774
			D1	2.6287	2.6167	2.5791	2.5669	2.5441	2.5225	2.4948	2.4733	2.4482	2.4275	2.4031	2.3802	2.3596	2.3358	2.3137	2.292	2.269	2.2486	2.2269	2.2045	2.1842	2.1639	2.142
			D2	2.5962	2.5847	2.5697	2.5518	2.5338	2.5076	2.4891	2.4654	2.4438	2.4222	2.3952	2.378	2.3588	2.336	2.315	2.2934	2.2715	2.2509	2.2288	2.2101	2.1885	2.17	2.1469
			D3	2.6046	2.6019	2.5947	2.5987	2.593	2.5904	2.5906	2.5878	2.5871	2.5823	2.5774	2.5813	2.5833	2.5774	2.5756	2.5804	2.5762	2.5705	2.5716	2.571	2.5706	2.5708	2.566
			D4	2.5737	2.5692	2.563	2.5667	2.5627	2.5583	2.5565	2.5543	2.5497	2.5543	2.5468	2.5503	2.5478	2.5481	2.5459	2.5459	2.5456	2.5411	2.5407	2.539	2.5403	2.5394	2.5365
			D5	2.6372	2.6398	2.6317	2.631	2.6326	2.6301	2.6278	2.6277	2.6259	2.6195	2.6175	2.6203	2.6131	2.6175	2.6134	2.616	2.6107	2.6094	2.6081	2.6111	2.6098	2.6101	2.6079
			D6	2.6286	2.6268	2.6211	2.6233	2.6184	2.6217	2.6167	2.6129	2.6115	2.6094	2.6047	2.6061	2.6072	2.6014	2.6016	2.6012	2.6006	2.5966	2.5956	2.5992	2.5959	2.5963	2.5915
			D7	2.6444	2.6421	2.6333	2.6402	2.6352	2.6341	2.6344	2.6293	2.6285	2.6263	2.6185	2.6212	2.6175	2.6197	2.6162	2.6156	2.6158	2.6121	2.6118	2.6098	2.615	2.6059	2.603
			D8	2.641	2.5791	2.5736	2.5738	2.5731	2.5681	2.5669	2.5658	2.565	2.5619	2.5573	2.5584	2.5555	2.5557	2.5526	2.5508	2.5536	2.5506	2.5465	2.5452	2.5473	2.5445	2.5442
			E1	2.591	2.5736	2.551	2.5346	2.5084	2.4851	2.4594	2.4319	2.4095	2.3865	2.3595	2.3417	2.3176	2.2926	2.2726	2.2489	2.2267	2.2024	2.1818	2.1609	2.1386	2.1168	2.097
			E2	2.5774	2.5618	2.5302	2.5156	2.4945	2.4717	2.4509	2.4304	2.404	2.3857	2.3605	2.3405	2.3197	2.2952	2.276	2.255	2.234	2.2103	2.1892	2.1692	2.1492	2.1282	2.1069
			E3	2.5895	2.5738	2.5553	2.5453	2.5243	2.4999	2.4798	2.4605	2.4378	2.417	2.3925	2.3735	2.3529	2.3298	2.3071	2.2869	2.266	2.2418	2.2235	2.202	2.1802	2.1617	2.1413
			E4	2.5755	2.5572	2.5389	2.5221	2.5013	2.4782	2.4576	2.4347	2.414	2.393	2.3679	2.3483	2.328	2.3067	2.2834	2.2658	2.2419	2.2204	2.1992	2.1784	2.1589	2.1377	2.1176
			E5	2.5959	2.5691	2.5449	2.5288	2.5069	2.4807	2.4567	2.4337	2.4092	2.3883	2.3639	2.3422	2.32	2.2975	2.2749	2.2521	2.2294	2.2096	2.1852	2.1631	2.1409	2.1184	2.0966
			E6	2.6195	2.6045	2.583	2.5671	2.5447	2.5191	2.4984	2.4729	2.4509	2.4278	2.4018	2.3799	2.361	2.334	2.3129	2.2918	2.2679	2.2457	2.2236	2.2009	2.1781	2.1549	2.1335
			E7	2.6473	2.5987	2.5756	2.5585	2.5359	2.5115	2.4874	2.4675	2.4401	2.4204	2.3917	2.3722	2.3489	2.3253	2.3019	2.2782	2.2566	2.2334	2.2106	2.187	2.1642	2.1432	2.121
			E8	2.5848	2.564	2.5411	2.5243	2.5011	2.4754	2.4526	2.4291	2.4042	2.384	2.357	2.3357	2.3137	2.2919	2.2712	2.2476	2.2256	2.2058	2.184	2.162	2.1419	2.119	2.0997
			F1	2.6488	2.6284	2.6039	2.5892	2.5624	2.5383	2.514	2.4874	2.4626	2.4361	2.4093	2.3856	2.3645	2.34	2.3157	2.2937	2.2704	2.2472	2.2244	2.203	2.1823	2.1618	2.1385
			F2	2.6373	2.6164	2.5984	2.5047	2.4852	2.4619	2.4378	2.4126	2.3884	2.3646	2.336	2.3148	2.2931	2.2709	2.2463	2.2225	2.2003	2.1786	2.155	2.1332	2.1109	2.0908	2.068
			F3	2.6039	2.584	2.562	2.5419	2.5196	2.4983	2.4755	2.4511	2.4285	2.403	2.3774	2.3583	2.334	2.3068	2.2884	2.2627	2.2415	2.2195	2.1955	2.175	2.1528	2.1305	2.1098
			F4	2.5686	2.5491	2.5315	2.5147	2.4953	2.4687	2.4503	2.4249	2.4054	2.379	2.3554	2.3379	2.3135	2.2919	2.2713	2.2492	2.2263	2.2055	2.1849	2.1635	2.1434	2.1224	2.1016
			F5	2.5808	2.5619	2.5431	2.5321	2.5086	2.4853	2.4658	2.4423	2.4218	2.4009	2.3782	2.3559	2.3346	2.3137	2.2932	2.272	2.2524	2.2307	2.2114	2.1924	2.1713	2.1519	2.1332
			F6	2.6677	2.6536	2.5471	2.5352	2.5133	2.4931	2.4703	2.4465	2.4237	2.4029	2.3759	2.3567	2.3342	2.3134	2.2903	2.2689	2.2485	2.2247	2.2029	2.1835	2.1614	2.1409	2.1217
			F7	2.6046	2.5917	2.5698	2.5575	2.5332	2.5116	2.4875	2.4666	2.4423	2.4182	2.3929	2.3698	2.3511	2.3289	2.3081	2.2866	2.2653	2.2427	2.2209	2.1995	2.1768	2.1582	2.1391
			F8	2.6001	2.5817	2.5624	2.5497	2.5237	2.4996	2.4754	2.4496	2.426	2.4041	2.3737	2.3552	2.3319	2.3072	2.2848	2.2657	2.2403	2.2204	2.1987	2.1776	2.1539	2.1349	2.1184
			End Time:	2018/02/24 17:57:28
			Standard																	Sample										Calculation
			PQQ std (ng/mL)		0	0.25	0.5	0.75	1	1.25	1.5											ΔABS			Diluted extracts					sample			Tomato			Tomato+I.S.
																						10min	20min	Blank correction	Conc. (ng/mL)	Ave.	SD	CV					1st	2nd	3rd	1st	2nd	3rd
			ΔABS	1st	0.1073	0.0823002	0.1455	0.2015	0.2625	0.3636	0.3766									Tomato 1	1st	0.0257001	0.0299001	0.000850081	0.0201761	0.0329607	0.014388	43.652		Measured value	Conc. (ng/ml)		0.0329607	0.0247697	0.0353576	1.6381	1.57085	1.73785
				2nd	0.0272	0.0832	0.169	0.2127	0.2545	0.3504	0.3754										2nd	0.0264001	0.0324001	0.00335014	0.0301644						Conc. (pmol/ml)		0.0998203	0.0750142	0.107079	4.96094	4.75726	5.26302
				3rd	0.0309	0.0834999	0.157	0.1992	0.2826	0.3287	0.378										3rd	0.029	0.0369999	0.00794995	0.0485415					Extracts	Dilution ratio		1	1	1	20	20	20
				average	0.02905	0.083	0.157167	0.204467	0.266533	0.347567	0.376667									Tomato 2	1st	0.0238998	0.0326998	0.00364983	0.0313617	0.0247697	0.00932249	37.6367			Conc. (pmol/ml)		0.0998203	0.0750142	0.107079	99.2187	95.1453	105.26
			Blank correction	1st	0.0782501	0.0532502	0.11645	0.17245	0.23345	0.33455	0.34755										2nd	0.0258999	0.0293999	0.000349879	0.0181777						Ave.		0.0939713			99.8748
				2nd	-0.00185001	0.05415	0.13995	0.18365	0.22545	0.32135	0.34635										3rd	0.0836999	0.0936999	0.0646499	0.27507					Recovery (%)	Caluculated value		99.1247	95.0513	105.166
				3rd	0.00185001	0.0544499	0.12795	0.17015	0.25355	0.29965	0.34895									Tomato 3	1st	0.0272	0.0339999	0.00494993	0.0365558	0.0353576	0.00169463	4.79284			Ave.		99.7808
				average	0	0.05395	0.128117	0.175417	0.237483	0.318517	0.347617										2nd	0.0269001	0.0334001	0.00435007	0.0341593					Stock solution	Conc. (pmol/ml)		0.010004	0.0075179	0.0107314
				stdev	0.0452156	0.000624355	0.0117509	0.00722254	0.0144776	0.0176216	0.00130126										3rd	0.0197001	0.0274	-0.00164998	0.0101879						Conc. (ng/ml)		0.00330331	0.00248241	0.00354352
				CV	155.647	0.752235	7.47669	3.53238	5.43182	5.07	0.345467									Tomato＋PQQ 1	1st	0.2256	0.4445	0.41545	1.67659	1.6381	0.0953106	5.81836		Food	Fresh weight(g)		146.625
																					2nd	0.201	0.4077	0.37865	1.52956						Dry weight(g)		10.023
																					3rd	0.2315	0.4524	0.42335	1.70815						Dｒｙ weight/water (g/mL)		3g/20mL
																				Tomato＋PQQ 2	1st	0.2169	0.4282	0.39915	1.61147	1.57085	0.0380793	2.42412					150mg/mL
																					2nd	0.197	0.4093	0.38025	1.53596						Conc. (ng/ml)		0.00044276	0.00113129	0.00161486
																					3rd	0.2076	0.4166	0.38755	1.56512						Ave.		n.d.
																				Tomato＋PQQ 3	1st	0.232	0.455	0.42595	1.71854	1.73785	0.0849622	4.88893			S.D		0.000589027
																					2nd	0.2177	0.4414	0.41235	1.6642						CV		#VALUE!
																					3rd	0.2556	0.4831	0.45405	1.8308
		Vinegar A
			Application: Tecan i-control				Tecan i-control , 1.10.4.0
			Device: infinite 200Pro				Serial number: 1311003920				Serial number of connected stacker:
			Firmware: V_3.40_01/15_Infinite (Dec 23 2014/12.45.11)				MAI, V_3.40_01/15_Infinite (Dec 23 2014/12.45.11)
			Date:	2018-02-22
			Time:	18:32:48
			System				WAKO-PC
			User				wako-PC\wako
			Plate				BD Falcon 48 Flat Bottom Transparent Model 351178, 353078, 353230 [BD48ft.pdfx]
			Plate-ID (Stacker)
			Label: Label1
			Mode				Absorbance
			Wavelength				600	nm
			Bandwidth				10	nm
			Number of Flashes				25
			Settle Time				0	ms
			Start Time:	2018/02/22 18:32:48
				Temperature: 25.9 °C
			<>	1	2	3	4	5	6	7	8
			A	2.6584	2.6163	2.606	2.6233	2.6073	2.6269	2.5847	2.6236
			B	2.5835	2.5884	2.6146	2.5994	2.6427	2.6048	2.6309	2.6024
			C	2.6207	2.6087	2.6174	2.6091	2.6177	2.614	2.6058	2.5685
			D	2.6894	2.6626	2.6624	2.6291	2.6422	2.6628	2.6462	2.6228
			E	2.6491	2.6599	2.6537	2.6661	2.6245	2.6646	2.6699	2.645
			F	2.6275	2.6598	2.6549	2.6424	2.6738	2.6528	2.6559	2.6286
			End Time:	2018/02/22 18:33:31
			Shaking (Linear) Duration:				30	s
			Shaking (Linear) Amplitude:				1	mm
			Channel B				Dispense	(Standard)
			Volume				73	µl
			Speed				300	µl/sec
			Refill speed				300	µl/sec
			Injection refill volume				500	µl
			Shaking (Linear) Duration:				30	s
			Shaking (Linear) Amplitude:				1	mm
			List of actions in this measurement script:
			Kinetic
			Shaking (Linear) Duration:				7	s
			Shaking (Linear) Amplitude:				1	mm
			Absorbance
			Label: DCIP法
			Kinetic Measurement
			Kinetic Cycles				23
			Interval Time				00:01:00
			Mode				Absorbance
			Wavelength				600	nm
			Bandwidth				10	nm
			Number of Flashes				25
			Settle Time				0	ms
			Start Time:	2018/02/22 18:35:27
			Cycle Nr.	1	2	3	4	5	6	7	8	9	10	11	12	13	14	15	16	17	18	19	20	21	22	23
			Time [s]	0	60	120	180	240	300	360	420	480	540	600	660	720	780	840	900	960	1020	1080	1140	1200	1260	1320
			Temp. [°C]	25.9	25.8	25.9	26.2	26.1	26.1	26.1	26.2	26.2	26.2	26.2	26.2	26.6	26.4	26.4	26.4	26.6	26.3	26.4	26.7	26.4	26.7	26.8
			A1	2.6661	2.6577	2.6567	2.6618	2.6593	2.6566	2.65	2.6457	2.6494	2.6424	2.6438	2.638	2.6337	2.6342	2.6359	2.6369	2.6367	2.6338	2.6314	2.6317	2.6283	2.6323	2.624
			A2	2.6319	2.6282	2.6263	2.6275	2.6254	2.6198	2.6191	2.6127	2.6164	2.6124	2.6098	2.6044	2.6046	2.6003	2.6029	2.6023	2.597	2.6004	2.596	2.5978	2.5931	2.5943	2.5911
			A3	2.6277	2.6222	2.6176	2.62	2.6186	2.6183	2.6118	2.6058	2.6066	2.6067	2.6067	2.5977	2.6009	2.5969	2.5992	2.6001	2.5976	2.5952	2.5925	2.5927	2.5891	2.5932	2.5795
			A4	2.6263	2.6216	2.6144	2.6124	2.6059	2.5988	2.5891	2.5841	2.5751	2.5734	2.5654	2.5559	2.5516	2.5456	2.5468	2.5397	2.5327	2.5292	2.5245	2.5204	2.514	2.5089	2.5043
			A5	2.619	2.6143	2.6061	2.603	2.599	2.5905	2.5874	2.5764	2.5727	2.5656	2.5607	2.5488	2.5462	2.5418	2.5382	2.534	2.5279	2.5223	2.5169	2.511	2.5053	2.502	2.498
			A6	2.6277	2.6237	2.6158	2.6138	2.6083	2.5969	2.5893	2.5849	2.5806	2.5744	2.5685	2.557	2.5556	2.5487	2.544	2.5388	2.5341	2.5288	2.5233	2.5192	2.5117	2.5106	2.4991
			A7	2.5969	2.5861	2.5769	2.5698	2.5594	2.5438	2.5312	2.5233	2.5105	2.5016	2.4914	2.4761	2.4709	2.4606	2.4541	2.4422	2.4337	2.4253	2.4155	2.4069	2.397	2.3885	2.3774
			A8	2.6317	2.6212	2.6163	2.6036	2.5917	2.5748	2.5623	2.5516	2.5436	2.5337	2.5222	2.5066	2.4991	2.4895	2.4792	2.4715	2.4624	2.455	2.4472	2.436	2.427	2.4199	2.4064
			B1	2.609	2.5733	2.5529	2.5353	2.5104	2.4801	2.4591	2.4358	2.4132	2.3914	2.364	2.3424	2.3219	2.2999	2.2787	2.2598	2.2386	2.2176	2.1978	2.1791	2.1577	2.1419	2.1184
			B2	2.613	2.584	2.5655	2.5512	2.5325	2.5108	2.4939	2.4726	2.4557	2.4394	2.4221	2.3998	2.3869	2.369	2.3504	2.3366	2.3176	2.3028	2.288	2.272	2.2552	2.242	2.2225
			B3	2.6203	2.6091	2.5965	2.5841	2.5638	2.5377	2.5228	2.5034	2.486	2.4715	2.4508	2.4285	2.4167	2.4011	2.383	2.3679	2.3499	2.3348	2.3198	2.304	2.2879	2.2754	2.2553
			B4	2.6141	2.5942	2.5824	2.5638	2.5485	2.5249	2.5095	2.4863	2.4713	2.4532	2.438	2.4153	2.4008	2.3839	2.3678	2.3524	2.3344	2.3199	2.3027	2.2907	2.2737	2.259	2.2411
			B5	2.6551	2.6388	2.6281	2.6176	2.6066	2.5856	2.5774	2.5633	2.5468	2.5342	2.5239	2.5033	2.4953	2.4817	2.4683	2.4604	2.4436	2.4343	2.4246	2.4118	2.3998	2.3894	2.3747
			B6	2.6176	2.6041	2.585	2.5795	2.5698	2.5502	2.5352	2.5245	2.5075	2.4968	2.4845	2.4668	2.4561	2.4455	2.4318	2.4212	2.4076	2.3964	2.386	2.3722	2.3602	2.3487	2.3371
			B7	2.6418	2.6238	2.613	2.6037	2.5967	2.5709	2.5542	2.5418	2.53	2.5163	2.5029	2.4815	2.4735	2.459	2.4493	2.4388	2.4225	2.411	2.3998	2.3872	2.3731	2.365	2.3478
			B8	2.6124	2.6017	2.595	2.5849	2.5754	2.5561	2.5445	2.5383	2.5248	2.5167	2.5053	2.4921	2.4857	2.4762	2.4677	2.4603	2.4479	2.4403	2.4315	2.424	2.4117	2.4089	2.3926
			C1	2.6248	2.6018	2.5871	2.568	2.5365	2.5117	2.4881	2.4617	2.4431	2.419	2.3973	2.3721	2.3528	2.3295	2.3117	2.2912	2.2688	2.2493	2.2284	2.2119	2.1884	2.1708	2.1509
			C2	2.6158	2.5929	2.575	2.5569	2.5338	2.5075	2.4874	2.4656	2.4446	2.4215	2.3983	2.3711	2.3526	2.3322	2.3116	2.2937	2.2721	2.2519	2.2331	2.2142	2.195	2.1779	2.1562
			C3	2.6212	2.5953	2.5809	2.5618	2.5303	2.5009	2.4792	2.4512	2.4299	2.4046	2.3811	2.3518	2.3334	2.3081	2.2851	2.2652	2.2407	2.2208	2.197	2.1764	2.1548	2.1345	2.1112
			C4	2.6099	2.586	2.5714	2.5479	2.519	2.49	2.4661	2.4402	2.4127	2.3892	2.3638	2.3374	2.3152	2.291	2.2672	2.2452	2.2212	2.2013	2.177	2.1551	2.1319	2.1146	2.0897
			C5	2.6201	2.5974	2.5761	2.5533	2.526	2.496	2.4707	2.443	2.4169	2.39	2.3656	2.3353	2.3144	2.2887	2.2648	2.2416	2.2155	2.1911	2.1674	2.1448	2.121	2.0983	2.0755
			C6	2.6425	2.6373	2.6347	2.6394	2.6278	2.6255	2.6203	2.6206	2.6187	2.6163	2.6133	2.6032	2.605	2.602	2.6003	2.5989	2.5973	2.5954	2.5881	2.5884	2.5867	2.586	2.5816
			C7	2.6321	2.6244	2.6223	2.6247	2.619	2.6114	2.6057	2.6079	2.6079	2.6005	2.5971	2.5937	2.5904	2.5899	2.5839	2.5856	2.5811	2.5803	2.5741	2.5745	2.5736	2.5717	2.5665
			C8	2.5946	2.5873	2.5848	2.5863	2.5791	2.5694	2.5658	2.5648	2.5646	2.5599	2.5563	2.5509	2.554	2.5465	2.5459	2.5437	2.54	2.539	2.534	2.5336	2.5287	2.5292	2.5226
			D1	2.6972	2.6797	2.669	2.6602	2.6471	2.6256	2.6099	2.5939	2.5802	2.5665	2.5558	2.5357	2.5239	2.5091	2.4954	2.4856	2.4696	2.4601	2.4445	2.4325	2.42	2.4104	2.3931
			D2	2.6702	2.6637	2.6526	2.6433	2.6254	2.6085	2.5987	2.5799	2.5694	2.5571	2.5396	2.522	2.5115	2.4988	2.4866	2.4697	2.4563	2.4495	2.4338	2.423	2.4093	2.4001	2.3822
			D3	2.6798	2.6776	2.6736	2.6757	2.6691	2.6634	2.6614	2.6597	2.654	2.6535	2.6483	2.6461	2.6468	2.6396	2.6404	2.6413	2.6343	2.635	2.6318	2.6289	2.6265	2.6291	2.6185
			D4	2.6567	2.6534	2.6524	2.6558	2.6491	2.6418	2.638	2.6371	2.6348	2.6303	2.6293	2.6247	2.6227	2.6189	2.6244	2.6187	2.6151	2.6115	2.6132	2.6059	2.606	2.6052	2.5982
			D5	2.6608	2.658	2.6514	2.6529	2.6532	2.6431	2.6408	2.6413	2.6361	2.6334	2.6323	2.6272	2.6284	2.6201	2.6196	2.6167	2.6142	2.6155	2.6154	2.6142	2.6062	2.6088	2.5975
			D6	2.7517	2.7465	2.7467	2.7433	2.7471	2.7371	2.7349	2.7334	2.7327	2.7254	2.7253	2.7183	2.7235	2.7173	2.7166	2.7209	2.7106	2.7163	2.7105	2.707	2.7009	2.7105	2.6934
			D7	2.6693	2.6714	2.6723	2.6718	2.6777	2.6649	2.6626	2.6608	2.6602	2.6608	2.6492	2.649	2.6502	2.6435	2.6441	2.6416	2.6424	2.6366	2.6371	2.6322	2.6288	2.6285	2.6204
			D8	2.6451	2.6411	2.6373	2.6348	2.6345	2.6239	2.6197	2.6194	2.6168	2.6138	2.608	2.607	2.6067	2.606	2.6003	2.5987	2.5995	2.5969	2.5933	2.5923	2.5866	2.5887	2.5785
			E1	2.7307	2.72	2.7076	2.6944	2.6812	2.6577	2.6418	2.5538	2.5407	2.523	2.5139	2.4998	2.4825	2.469	2.4569	2.4436	2.4307	2.4204	2.4079	2.3942	2.3824	2.3716	2.3544
			E2	2.6869	2.6743	2.6645	2.6556	2.6411	2.6225	2.6087	2.5958	2.5844	2.5703	2.5596	2.5418	2.5339	2.5173	2.5077	2.4965	2.4843	2.4718	2.4604	2.4526	2.44	2.4305	2.4136
			E3	2.658	2.6521	2.6432	2.6293	2.6147	2.5973	2.5819	2.571	2.5579	2.5469	2.5324	2.5184	2.5013	2.4921	2.4837	2.4645	2.457	2.4445	2.4325	2.4213	2.4109	2.3986	2.3848
			E4	2.675	2.6665	2.6542	2.6459	2.629	2.6141	2.6005	2.5875	2.5719	2.5628	2.5473	2.5347	2.5181	2.5081	2.4985	2.4857	2.4753	2.4615	2.4511	2.4379	2.4311	2.4183	2.4043
			E5	2.6428	2.6342	2.6265	2.6126	2.5972	2.5812	2.5709	2.5545	2.5455	2.5326	2.5191	2.5042	2.4908	2.4815	2.4699	2.4585	2.4461	2.438	2.4234	2.4126	2.4045	2.3934	2.3798
			E6	2.681	2.6655	2.6583	2.6509	2.6324	2.6141	2.6056	2.5895	2.5798	2.5682	2.5549	2.5368	2.5259	2.5132	2.5037	2.4934	2.4786	2.4703	2.4578	2.4481	2.4357	2.4259	2.4131
			E7	2.6758	2.6601	2.6522	2.6439	2.6399	2.6292	2.6086	2.5917	2.5752	2.5653	2.5472	2.5359	2.5215	2.5083	2.4986	2.4843	2.4724	2.4605	2.4493	2.4376	2.4263	2.4184	2.4
			E8	2.6601	2.6413	2.6384	2.625	2.6066	2.5876	2.5739	2.5561	2.5434	2.5287	2.5139	2.4978	2.4831	2.4684	2.46	2.4462	2.4333	2.4224	2.4109	2.3986	2.3839	2.3756	2.3588
			F1	2.6357	2.6215	2.6107	2.5994	2.5792	2.5642	2.5479	2.5377	2.5222	2.5109	2.4956	2.4789	2.4696	2.4562	2.4463	2.4346	2.4192	2.4109	2.3987	2.3906	2.3769	2.3682	2.3513
			F2	2.7525	2.734	2.723	2.6343	2.6201	2.6042	2.5872	2.5773	2.5647	2.5536	2.5356	2.5233	2.5138	2.4988	2.4886	2.4767	2.467	2.4561	2.4445	2.4334	2.4208	2.4103	2.3946
			F3	2.6658	2.6525	2.6473	2.6375	2.6196	2.6055	2.5868	2.5757	2.566	2.5518	2.538	2.5238	2.5137	2.4979	2.4904	2.4773	2.4653	2.4548	2.4453	2.4343	2.4201	2.4122	2.3957
			F4	2.7181	2.7042	2.6266	2.6125	2.6031	2.5867	2.5703	2.5581	2.5454	2.5311	2.5162	2.5031	2.4923	2.4776	2.4691	2.4555	2.4443	2.4331	2.423	2.4123	2.3981	2.3893	2.371
			F5	2.6765	2.6606	2.6555	2.6456	2.6314	2.6105	2.5972	2.5858	2.5691	2.559	2.542	2.5297	2.519	2.5014	2.4953	2.4881	2.4722	2.4601	2.4486	2.4394	2.4282	2.4166	2.4017
			F6	2.6632	2.6511	2.6476	2.6341	2.6222	2.603	2.5869	2.5693	2.5597	2.5485	2.5353	2.5196	2.5065	2.4935	2.4856	2.4725	2.46	2.4515	2.4397	2.4275	2.4134	2.4036	2.3874
			F7	2.6625	2.6437	2.6346	2.6265	2.6117	2.59	2.5764	2.5606	2.5466	2.5313	2.5198	2.5006	2.4911	2.4747	2.4681	2.4545	2.438	2.4273	2.4114	2.4046	2.3885	2.3776	2.3625
			F8	2.6467	2.6279	2.6206	2.6088	2.5911	2.5739	2.5598	2.5453	2.5291	2.5155	2.4983	2.4832	2.471	2.4558	2.4413	2.4334	2.4195	2.4098	2.3969	2.3852	2.3686	2.3621	2.346
			End Time:	2018/02/22 18:58:16
			Standard																	Sample										Calculation
			PQQ std (ng/mL)		0	0.25	0.5	0.75	1	1.25	1.5											ΔABS			Diluted extracts					sample			Vinegar A			Vinegar A+I.S.
																						10min	20min	Blank correction	Conc. (ng/mL)	Ave.	SD	CV					1st	2nd	3rd	1st	2nd	3rd
			ΔABS	1st	0.0378001	0.1123	0.1999	0.2553	0.3578	0.4513	0.4664									Vinegar A 1	1st	0.0291998	0.0558	0.0173999	0.0476659	0.0617892	0.0173089	28.0128		Measured value	Conc. (ng/ml)		0.0617892	0.0282465	0.0379563	0.677148	0.671852	0.776895
				2nd	0.0388	0.1137	0.2047	0.2574	0.3324	0.4364	0.478										2nd	0.0350001	0.0585001	0.0201	0.0566036						Conc. (pmol/ml)		0.187127	0.0855435	0.114949	2.05072	2.03468	2.3528
				3rd	0.0386002	0.116	0.2007	0.2687	0.3404	0.4208	0.4991										3rd	0.0383	0.0658998	0.0274998	0.0810982					Extracts	Dilution ratio		10	10	10	30	30	30
				average	0.0384001	0.114	0.201767	0.260467	0.343533	0.436167	0.481167									Vinegar A 2	1st	0.0263999	0.0507998	0.0123998	0.0311147	0.0282465	0.0298946	105.835			Conc. (pmol/ml)		1.87127	0.855435	1.14949	61.5216	61.0405	70.584
			Blank correction	1st	-0.00060002	0.0739001	0.1615	0.2169	0.3194	0.4129	0.428										2nd	0.0201001	0.0405002	0.00210007	-0.00297891						Ave.		1.29207			64.3821
				2nd	0.000399907	0.0752998	0.1663	0.219	0.294	0.398	0.4396										3rd	0.0371001	0.0585001	0.0201	0.0566036					Recovery (%)	Caluculated value		60.2296	59.7484	69.292
				3rd	0.000200113	0.0776001	0.1623	0.2303	0.302	0.3824	0.4607									Vinegar A 3	1st	0.0315001	0.0533001	0.0149	0.0393911	0.0379563	0.00657341	17.3183			Ave.		63.09
				average	2.31296e-18	0.0756	0.163367	0.222067	0.305133	0.397767	0.442767										2nd	0.0273998	0.0506999	0.0122999	0.030784					Stock solution	Conc. (pmol/ml)		0.296603	0.13559	0.182199
				stdev	0.000529148	0.00186818	0.00257166	0.00720708	0.0129866	0.0152513	0.0165783										3rd	0.0285001	0.0546	0.0161999	0.0436938						Conc. (ng/ml)		0.0979382	0.0447717	0.0601622
				CV	1.37799	1.63876	1.27457	2.76699	3.78031	3.49667	3.44544									Vinegar A＋PQQ 1	1st	0.1273	0.2469	0.2085	0.680238	0.677148	0.00593334	0.876225			Ave.		0.0676241
																					2nd	0.1256	0.2471	0.2087	0.6809						S.D		0.0273574
																					3rd	0.1277	0.2439	0.2055	0.670308						CV		40.4552
																				Vinegar A＋PQQ 2	1st	0.1237	0.2383	0.1999	0.651771	0.671852	0.0187289	2.78765
																					2nd	0.1261	0.2453	0.2069	0.674942
																					3rd	0.1286	0.2495	0.2111	0.688845
																				Vinegar A＋PQQ 3	1st	0.1462	0.2762	0.2378	0.777226	0.776895	0.00679203	0.874254
																					2nd	0.1427	0.274	0.2356	0.769943
																					3rd	0.1484	0.2781	0.2397	0.783515
		Vinegar B
			Application: Tecan i-control				Tecan i-control , 1.10.4.0
			Device: infinite 200Pro				Serial number: 1311003920				Serial number of connected stacker:
			Firmware: V_3.40_01/15_Infinite (Dec 23 2014/12.45.11)				MAI, V_3.40_01/15_Infinite (Dec 23 2014/12.45.11)
			Date:	2018-02-16
			Time:	18:13:48
			System				WAKO-PC
			User				wako-PC\wako
			Plate				BD Falcon 48 Flat Bottom Transparent Model 351178, 353078, 353230 [BD48ft.pdfx]
			Plate-ID (Stacker)
			Label: Label1
			Mode				Absorbance
			Wavelength				600	nm
			Bandwidth				10	nm
			Number of Flashes				25
			Settle Time				0	ms
			Start Time:	2018/02/16 18:13:48
				Temperature: 25.1 °C
			<>	1	2	3	4	5	6	7	8
			A	2.6544	2.5285	2.6044	2.5501	2.6302	2.6092	2.5769	2.6382
			B	2.6254	2.6188	2.6254	2.619	2.621	2.6303	2.6248	2.6364
			C	2.6381	2.635	2.6485	2.6552	2.6668	2.6582	2.6579	2.6536
			D	2.6674	2.646	2.6586	2.6691	2.657	2.6649	2.6455	2.6205
			E	2.6522	2.6622	2.6538	2.6652	2.6087	2.671	2.6779	2.6373
			F	2.6715	2.6561	2.6462	2.655	2.6515	2.6423	2.6359	2.6804
			End Time:	2018/02/16 18:14:30
			Shaking (Linear) Duration:				30	s
			Shaking (Linear) Amplitude:				1	mm
			Channel B				Dispense	(Standard)
			Volume				73	µl
			Speed				300	µl/sec
			Refill speed				300	µl/sec
			Injection refill volume				500	µl
			Shaking (Linear) Duration:				30	s
			Shaking (Linear) Amplitude:				1	mm
			List of actions in this measurement script:
			Kinetic
			Shaking (Linear) Duration:				7	s
			Shaking (Linear) Amplitude:				1	mm
			Absorbance
			Label: DCIP法
			Kinetic Measurement
			Kinetic Cycles				23
			Interval Time				00:01:00
			Mode				Absorbance
			Wavelength				600	nm
			Bandwidth				10	nm
			Number of Flashes				25
			Settle Time				0	ms
			Start Time:	2018/02/16 18:16:27
			Cycle Nr.	1	2	3	4	5	6	7	8	9	10	11	12	13	14	15	16	17	18	19	20	21	22	23
			Time [s]	0	60	120	180	240	300	360	420	480	540	600	660	720	780	840	900	960	1020	1080	1140	1200	1260	1320
			Temp. [°C]	25.3	24.8	25	25.2	25.1	25.2	25	25.2	25.1	24.8	25	25.1	25.2	25	25	25.2	25.1	25.1	25	25.2	25.2	25	25.2
			A1	2.6681	2.6644	2.661	2.6606	2.66	2.66	2.6574	2.6572	2.6512	2.6519	2.6527	2.6513	2.65	2.6465	2.6479	2.646	2.645	2.6452	2.6444	2.6449	2.6412	2.6343	2.6414
			A2	2.5428	2.5417	2.5414	2.5411	2.5366	2.5378	2.5363	2.5329	2.5326	2.5341	2.5323	2.5306	2.5288	2.5259	2.5269	2.5267	2.5237	2.5228	2.5247	2.5219	2.5161	2.5173	2.5208
			A3	2.6397	2.636	2.6337	2.6237	2.6243	2.6202	2.6161	2.6149	2.6147	2.6145	2.6174	2.6156	2.6127	2.6128	2.6129	2.611	2.6101	2.6069	2.6091	2.6088	2.6011	2.6035	2.6026
			A4	2.5622	2.5519	2.5489	2.5455	2.5386	2.5339	2.5303	2.528	2.5178	2.5168	2.5125	2.5052	2.503	2.499	2.4941	2.489	2.4859	2.4782	2.4762	2.4706	2.4667	2.4609	2.463
			A5	2.6368	2.6303	2.6273	2.6251	2.6177	2.6138	2.6097	2.6047	2.6008	2.6008	2.5939	2.5906	2.5846	2.5792	2.5745	2.5679	2.566	2.5608	2.5547	2.5538	2.5442	2.5409	2.5394
			A6	2.6156	2.6109	2.6083	2.6001	2.5979	2.5912	2.585	2.5788	2.5795	2.5712	2.5675	2.5626	2.5631	2.559	2.5508	2.546	2.5416	2.54	2.5329	2.5346	2.5225	2.5197	2.5175
			A7	2.6732	2.6721	2.6612	2.649	2.6358	2.6265	2.616	2.6083	2.5972	2.5858	2.5788	2.5673	2.5562	2.548	2.5399	2.5272	2.5194	2.5094	2.5001	2.4916	2.4777	2.4698	2.4648
			A8	2.6452	2.6352	2.6283	2.6199	2.6102	2.6005	2.5861	2.5763	2.5648	2.5508	2.5416	2.5346	2.5256	2.5152	2.5067	2.4957	2.4855	2.4761	2.4682	2.4595	2.4468	2.4382	2.4321
			B1	2.6343	2.6134	2.5963	2.5764	2.5543	2.5283	2.5013	2.4786	2.4577	2.4393	2.4162	2.394	2.3732	2.3534	2.3317	2.3119	2.2954	2.2718	2.2557	2.2366	2.2157	2.1948	2.1795
			B2	2.6298	2.6108	2.5977	2.5823	2.5643	2.5447	2.5249	2.5078	2.4869	2.4703	2.4504	2.431	2.4126	2.3935	2.3779	2.3604	2.3449	2.3265	2.31	2.2916	2.273	2.2554	2.2433
			B3	2.6416	2.6268	2.6129	2.5944	2.5762	2.558	2.5411	2.5199	2.5026	2.4827	2.4667	2.4466	2.4262	2.4134	2.3943	2.3774	2.362	2.3444	2.3282	2.3118	2.291	2.275	2.2617
			B4	2.635	2.6154	2.5995	2.5808	2.5633	2.542	2.529	2.5086	2.4877	2.4664	2.4491	2.4304	2.4108	2.3935	2.3733	2.3585	2.3374	2.321	2.3024	2.2882	2.2684	2.2513	2.2362
			B5	2.6378	2.6305	2.616	2.6042	2.5892	2.5778	2.5593	2.5506	2.536	2.517	2.5032	2.4888	2.4779	2.4638	2.4508	2.4383	2.4235	2.4131	2.3991	2.3889	2.3709	2.3595	2.3493
			B6	2.6375	2.6302	2.6155	2.602	2.5859	2.575	2.5567	2.546	2.5314	2.517	2.505	2.4883	2.4745	2.4616	2.4491	2.4342	2.419	2.4098	2.3929	2.3824	2.3661	2.3529	2.3457
			B7	2.6393	2.6225	2.6094	2.601	2.5849	2.5712	2.5562	2.5429	2.5265	2.5091	2.498	2.4833	2.4687	2.4537	2.4414	2.4274	2.4145	2.4022	2.387	2.3761	2.3581	2.3477	2.3365
			B8	2.6532	2.6437	2.6391	2.6262	2.6159	2.6034	2.5939	2.5848	2.5708	2.5635	2.5559	2.5423	2.5319	2.5215	2.5146	2.5027	2.4943	2.4871	2.4763	2.4693	2.457	2.4474	2.4402
			C1	2.6448	2.6283	2.6147	2.5992	2.5751	2.5484	2.5282	2.5047	2.4823	2.4615	2.4424	2.4212	2.3962	2.3785	2.3599	2.341	2.3213	2.3023	2.285	2.2644	2.2437	2.2268	2.2103
			C2	2.6413	2.629	2.6128	2.5944	2.572	2.5426	2.5274	2.504	2.4837	2.4622	2.443	2.4217	2.4	2.3815	2.3615	2.339	2.3223	2.3024	2.2858	2.265	2.2458	2.2278	2.2096
			C3	2.6579	2.6269	2.6022	2.5774	2.5515	2.5279	2.5035	2.4761	2.4484	2.4218	2.4006	2.3721	2.3473	2.3239	2.3006	2.2747	2.2533	2.2282	2.2062	2.1827	2.1579	2.1348	2.1137
			C4	2.6615	2.6359	2.6154	2.5961	2.5618	2.5338	2.5087	2.4805	2.4513	2.4269	2.4014	2.3756	2.3513	2.3231	2.3004	2.274	2.2509	2.2262	2.2072	2.1811	2.1565	2.1331	2.1125
			C5	2.663	2.6436	2.6206	2.6012	2.5691	2.5397	2.5189	2.4889	2.4639	2.438	2.415	2.3853	2.3646	2.3355	2.313	2.286	2.2665	2.24	2.215	2.1945	2.1697	2.148	2.1277
			C6	2.6761	2.6693	2.6572	2.6488	2.6383	2.6255	2.6147	2.6109	2.5988	2.5883	2.5835	2.5725	2.5653	2.5546	2.5476	2.5386	2.5301	2.5204	2.5121	2.5055	2.4929	2.4832	2.478
			C7	2.6731	2.6574	2.6517	2.6358	2.6329	2.621	2.6102	2.6006	2.5927	2.5825	2.5749	2.5615	2.555	2.5474	2.5329	2.526	2.5164	2.5091	2.5012	2.491	2.4798	2.4709	2.4665
			C8	2.6631	2.6596	2.6526	2.6417	2.6307	2.6177	2.6066	2.5936	2.5859	2.5749	2.5637	2.5554	2.5449	2.5383	2.5275	2.5195	2.5091	2.503	2.4921	2.4864	2.4746	2.4666	2.4622
			D1	2.6786	2.6666	2.6476	2.6369	2.6157	2.6012	2.5835	2.5664	2.5514	2.5387	2.5202	2.5056	2.4877	2.4734	2.4632	2.4473	2.4312	2.4154	2.4038	2.3904	2.3742	2.3611	2.3501
			D2	2.7539	2.7454	2.7273	2.7211	2.7021	2.684	2.6758	2.67	2.6554	2.6135	2.6024	2.5857	2.5679	2.5598	2.4726	2.4517	2.4401	2.4287	2.4125	2.3976	2.3818	2.3688	2.3574
			D3	2.685	2.6707	2.6624	2.6491	2.6393	2.632	2.6202	2.6112	2.5974	2.5939	2.5782	2.5705	2.5611	2.5536	2.5469	2.5371	2.5253	2.5166	2.5092	2.5041	2.4908	2.4801	2.4796
			D4	2.6905	2.681	2.673	2.6608	2.6533	2.6434	2.6291	2.6193	2.6082	2.6047	2.5904	2.5795	2.5747	2.5623	2.5549	2.545	2.5384	2.5288	2.5209	2.5123	2.5017	2.4936	2.4882
			D5	2.6998	2.6918	2.6543	2.6506	2.6415	2.6267	2.6198	2.6096	2.5995	2.5872	2.5789	2.5721	2.5642	2.5538	2.5455	2.5319	2.5299	2.5221	2.5092	2.504	2.4926	2.4818	2.4754
			D6	2.6756	2.669	2.6629	2.657	2.6425	2.6305	2.6245	2.6144	2.6037	2.5948	2.5866	2.5772	2.5667	2.5601	2.5471	2.5396	2.5294	2.5199	2.515	2.5057	2.4952	2.485	2.483
			D7	2.6819	2.6678	2.6653	2.658	2.6318	2.6188	2.6043	2.597	2.5884	2.5781	2.568	2.5581	2.5537	2.5411	2.5302	2.5215	2.5148	2.5057	2.4965	2.4882	2.4769	2.4693	2.4621
			D8	2.7084	2.7082	2.6217	2.6123	2.6018	2.5908	2.5774	2.568	2.5555	2.548	2.5405	2.5336	2.5232	2.512	2.5029	2.4939	2.4873	2.4764	2.4681	2.4627	2.4486	2.4398	2.4326
			E1	2.6666	2.6569	2.6423	2.6229	2.6054	2.5933	2.5742	2.5577	2.542	2.5291	2.5109	2.4974	2.4813	2.4684	2.4538	2.4387	2.4246	2.4091	2.3981	2.3832	2.3679	2.3525	2.3393
			E2	2.6756	2.6608	2.6422	2.6279	2.6113	2.5933	2.5763	2.5576	2.5435	2.5301	2.5112	2.4972	2.4816	2.4641	2.4502	2.4345	2.4182	2.4017	2.3895	2.3713	2.3563	2.3426	2.3279
			E3	2.6764	2.6557	2.6383	2.6213	2.6092	2.5889	2.574	2.5581	2.5415	2.5284	2.5103	2.4955	2.4802	2.462	2.4499	2.4317	2.4191	2.4063	2.3868	2.3733	2.3577	2.3428	2.3308
			E4	2.6724	2.6646	2.6491	2.6351	2.613	2.5983	2.5853	2.561	2.5447	2.5324	2.5178	2.5026	2.4817	2.4683	2.4532	2.4325	2.4201	2.4049	2.3886	2.3748	2.3557	2.3409	2.3296
			E5	2.627	2.6216	2.6081	2.5967	2.5819	2.5677	2.5524	2.5394	2.5281	2.5127	2.5007	2.4885	2.4758	2.4646	2.4526	2.4415	2.4302	2.4181	2.4086	2.3952	2.3831	2.3723	2.3632
			E6	2.6879	2.6695	2.6616	2.6477	2.6362	2.6168	2.6056	2.5952	2.5782	2.5656	2.5547	2.5449	2.5281	2.5181	2.5044	2.4992	2.4884	2.4767	2.4624	2.4516	2.4392	2.4285	2.4214
			E7	2.695	2.6845	2.6732	2.6543	2.6407	2.6267	2.6132	2.5984	2.5854	2.5736	2.5612	2.5474	2.5326	2.5223	2.5125	2.5021	2.4923	2.4816	2.4672	2.4558	2.4441	2.4312	2.4241
			E8	2.6541	2.6425	2.6246	2.6116	2.5907	2.5757	2.5554	2.5394	2.5244	2.5097	2.4937	2.4787	2.4645	2.4484	2.4351	2.421	2.4049	2.3925	2.3771	2.3619	2.3492	2.3354	2.3226
			F1	2.6882	2.6784	2.66	2.6471	2.6317	2.6183	2.6076	2.5882	2.5736	2.5629	2.5463	2.5327	2.5191	2.508	2.4942	2.4823	2.4706	2.4588	2.4458	2.4346	2.4224	2.4075	2.3995
			F2	2.7286	2.7134	2.7077	2.6322	2.6199	2.6069	2.5902	2.5759	2.5652	2.5463	2.5371	2.5183	2.5066	2.4977	2.4829	2.4709	2.4589	2.4448	2.4354	2.4195	2.4081	2.3952	2.3873
			F3	2.6642	2.6506	2.6401	2.6246	2.6113	2.5933	2.5822	2.5692	2.5515	2.5429	2.5266	2.5132	2.5019	2.4886	2.4756	2.4682	2.4484	2.4409	2.4254	2.4161	2.402	2.3905	2.3809
			F4	2.6726	2.6625	2.641	2.6303	2.6153	2.6017	2.5888	2.5732	2.5605	2.5462	2.5324	2.5189	2.5044	2.4896	2.4783	2.462	2.4511	2.4375	2.4277	2.4108	2.3998	2.3863	2.3755
			F5	2.6668	2.6532	2.6399	2.6274	2.6104	2.5928	2.5811	2.5639	2.549	2.5334	2.5208	2.5074	2.4906	2.4812	2.4659	2.4513	2.4412	2.4268	2.417	2.4018	2.3876	2.3734	2.3647
			F6	2.7305	2.7208	2.7076	2.6965	2.6815	2.6439	2.6303	2.6142	2.6007	2.5877	2.5725	2.5564	2.5446	2.5289	2.5167	2.4996	2.4889	2.4764	2.4637	2.45	2.4365	2.4239	2.4123
			F7	2.6532	2.6374	2.6256	2.6087	2.5919	2.578	2.5674	2.5453	2.5272	2.5152	2.499	2.4812	2.4689	2.4512	2.4669	2.4594	2.4411	2.4272	2.4122	2.3999	2.3849	2.3678	2.357
			F8	2.6992	2.6882	2.6757	2.6598	2.6447	2.6233	2.6099	2.5899	2.5759	2.5596	2.5448	2.5298	2.5133	2.4993	2.4833	2.4689	2.456	2.4429	2.4272	2.415	2.3981	2.3838	2.3734
			End Time:	2018/02/16 18:39:16
			Standard																	Sample										Calculation
			PQQ std (ng/mL)		0	0.25	0.5	0.75	1	1.25	1.5											ΔABS			Diluted extracts					sample			Vinegar B			Vinegar B+I.S.
																						10min	20min	Blank correction	Conc. (ng/mL)	Ave.	SD	CV					1st	2nd	3rd	1st	2nd	3rd
			ΔABS	1st	0.0269001	0.0955	0.1955	0.2669	0.3568	0.4186	0.5									Vinegar B 1	1st	0.0926001	0.1832	0.152467	0.48695	0.503356	0.0161457	3.20762		Measured value	Conc. (ng/ml)		0.503356	0.588793	0.530201	0.918504	0.693513	0.86982
				2nd	0.0267	0.0926001	0.1984	0.2714	0.3506	0.4011	0.505										2nd	0.0982001	0.1933	0.162567	0.519229						Conc. (pmol/ml)		1.5244	1.78314	1.6057	2.78166	2.10028	2.63422
				3rd	0.0386	0.0931001	0.1962	0.2812	0.3666	0.3955	0.4933										3rd	0.0994	0.1885	0.157767	0.503888					Extracts	Dilution ratio		3	3	3	30	30	30
				average	0.0307333	0.0937334	0.1967	0.273167	0.358	0.405067	0.499433									Vinegar B 2	1st	0.089	0.1804	0.149667	0.478002	0.588793	0.129901	22.0622			Conc. (pmol/ml)		4.57319	5.34942	4.81709	83.4498	63.0084	79.0266
			Blank correction	1st	-0.00383329	0.0647666	0.164767	0.236167	0.326067	0.387867	0.469267										2nd	0.1139	0.205	0.174267	0.556621						Ave.		4.91324			75.1616
				2nd	-0.00403333	0.0618668	0.167667	0.240667	0.319867	0.370367	0.474267										3rd	0.1679	0.2598	0.229067	0.731757					Recovery (%)	Caluculated value		78.5366	58.0952	74.1134
				3rd	0.00786662	0.0623667	0.165467	0.250467	0.335867	0.364767	0.462567									Vinegar B 3	1st	0.1068	0.1942	0.163467	0.522105	0.530201	0.0302268	5.701			Ave.		70.2484
				average	0	0.063	0.165967	0.242433	0.327267	0.374333	0.4687										2nd	0.1001	0.1888	0.158067	0.504847					Stock solution	Conc. (pmol/ml)		0.651003	0.761501	0.685723
				stdev	0.00681343	0.00155021	0.00151334	0.00731193	0.00806723	0.0120501	0.00587038										3rd	0.1209	0.2072	0.176467	0.563652						Conc. (ng/ml)		0.214961	0.251448	0.226426
				CV	22.1695	1.65385	0.769367	2.67673	2.25342	2.97485	1.17541									Vinegar B＋PQQ 1	1st	0.1644	0.3193	0.288567	0.921913	0.918504	0.00435068	0.473671			Ave.		0.230945
																					2nd	0.1661	0.3187	0.287966	0.919995						S.D		0.0186583
																					3rd	0.1546	0.3167	0.285967	0.913604						CV		8.07912
																				Vinegar B＋PQQ 2	1st	0.1263	0.2439	0.213167	0.680942	0.693513	0.01144	1.64957
																					2nd	0.1332	0.2487	0.217967	0.696283
																					3rd	0.1338	0.2509	0.220167	0.703313
																				Vinegar B＋PQQ 3	1st	0.1604	0.3049	0.274167	0.875892	0.86982	0.00858724	0.987243
																					2nd	0.1542	0.2683	0.237566	0.758921
																					3rd	0.1544	0.3011	0.270367	0.863748
		Vinegar C
			Application: Tecan i-control				Tecan i-control , 1.10.4.0
			Device: infinite 200Pro				Serial number: 1311003920				Serial number of connected stacker:
			Firmware: V_3.40_01/15_Infinite (Dec 23 2014/12.45.11)				MAI, V_3.40_01/15_Infinite (Dec 23 2014/12.45.11)
			Date:	2018-02-16
			Time:	17:21:58
			System				WAKO-PC
			User				wako-PC\wako
			Plate				BD Falcon 48 Flat Bottom Transparent Model 351178, 353078, 353230 [BD48ft.pdfx]
			Plate-ID (Stacker)
			Label: Label1
			Mode				Absorbance
			Wavelength				600	nm
			Bandwidth				10	nm
			Number of Flashes				25
			Settle Time				0	ms
			Start Time:	2018/02/16 17:21:58
				Temperature: 25 °C
			<>	1	2	3	4	5	6	7	8
			A	2.6951	2.6315	2.6585	2.6719	2.6713	2.6399	2.6687	2.663
			B	2.6919	2.6832	2.6929	2.67	2.6607	2.6662	2.6714	2.6444
			C	2.6484	2.68	2.6784	2.6851	2.6644	2.6848	2.6598	2.629
			D	2.7012	2.6788	2.6857	2.6561	2.6729	2.6146	2.6621	2.626
			E	2.685	2.6728	2.6765	2.6996	2.6909	2.6973	2.6339	2.6832
			F	2.7199	2.6761	2.6751	2.6752	2.6819	2.7211	2.7094	2.7033
			End Time:	2018/02/16 17:22:41
			Shaking (Linear) Duration:				30	s
			Shaking (Linear) Amplitude:				1	mm
			Channel B				Dispense	(Standard)
			Volume				73	µl
			Speed				300	µl/sec
			Refill speed				300	µl/sec
			Injection refill volume				500	µl
			Shaking (Linear) Duration:				30	s
			Shaking (Linear) Amplitude:				1	mm
			List of actions in this measurement script:
			Kinetic
			Shaking (Linear) Duration:				7	s
			Shaking (Linear) Amplitude:				1	mm
			Absorbance
			Label: DCIP法
			Kinetic Measurement
			Kinetic Cycles				23
			Interval Time				00:01:00
			Mode				Absorbance
			Wavelength				600	nm
			Bandwidth				10	nm
			Number of Flashes				25
			Settle Time				0	ms
			Start Time:	2018/02/16 17:24:38
			Cycle Nr.	1	2	3	4	5	6	7	8	9	10	11	12	13	14	15	16	17	18	19	20	21	22	23
			Time [s]	0	60	120	180	240	300	360	420	480	540	600	660	720	780	840	900	960	1020	1080	1140	1200	1260	1320
			Temp. [°C]	25.1	24.9	25.2	25.2	25.2	25.2	25.1	25.2	25	25.2	25.1	25.2	25	25.2	25	25.1	25.1	25	25.1	25.1	25	25	24.9
			A1	2.749	2.7031	2.7049	2.7027	2.6961	2.694	2.6963	2.688	2.6911	2.6872	2.6877	2.6839	2.6848	2.6807	2.6799	2.6758	2.6772	2.6747	2.6725	2.669	2.6628	2.6678	2.6625
			A2	2.6552	2.6515	2.6499	2.6379	2.6428	2.642	2.6387	2.6358	2.6377	2.6322	2.6294	2.6267	2.6281	2.6277	2.6238	2.6233	2.6217	2.6194	2.6153	2.6142	2.6082	2.6122	2.6033
			A3	2.6809	2.6788	2.6747	2.6635	2.6718	2.6641	2.664	2.6613	2.6593	2.6601	2.656	2.6566	2.6495	2.6497	2.6479	2.6485	2.6475	2.645	2.641	2.6403	2.6361	2.6399	2.6333
			A4	2.7047	2.6734	2.6729	2.6681	2.663	2.6583	2.6545	2.6453	2.6428	2.636	2.6295	2.625	2.6183	2.6175	2.6058	2.6056	2.5999	2.5941	2.5908	2.5815	2.5746	2.5769	2.5648
			A5	2.6858	2.6801	2.677	2.6713	2.6662	2.6596	2.6558	2.6487	2.6415	2.6379	2.6308	2.6303	2.6203	2.6122	2.6102	2.6075	2.6019	2.5972	2.5904	2.5868	2.5763	2.5766	2.5664
			A6	2.6631	2.6561	2.6492	2.6425	2.6419	2.6372	2.6308	2.6224	2.6163	2.6116	2.6079	2.5996	2.5923	2.5914	2.5879	2.5827	2.5763	2.571	2.5675	2.5622	2.5495	2.5501	2.5387
			A7	2.6702	2.6619	2.6556	2.6515	2.6415	2.6335	2.6187	2.6074	2.6033	2.5932	2.5777	2.5703	2.5598	2.5495	2.5419	2.5319	2.5223	2.5173	2.5077	2.4978	2.486	2.4778	2.4688
			A8	2.6636	2.6584	2.6547	2.6466	2.6443	2.6327	2.6225	2.6102	2.5981	2.5865	2.573	2.5621	2.5495	2.5401	2.5339	2.5214	2.5128	2.5059	2.4932	2.4842	2.4717	2.4664	2.4556
			B1	2.709	2.6902	2.6728	2.6542	2.6331	2.6041	2.5771	2.5503	2.5282	2.5039	2.476	2.4552	2.4268	2.4055	2.379	2.3562	2.3337	2.3092	2.2833	2.2605	2.236	2.2133	2.1877
			B2	2.6969	2.6848	2.6711	2.6512	2.6366	2.6152	2.5982	2.5841	2.5629	2.5455	2.5267	2.5062	2.4852	2.4709	2.4498	2.4356	2.417	2.3975	2.3793	2.3618	2.3395	2.3236	2.3032
			B3	2.7096	2.6895	2.6842	2.6668	2.652	2.6314	2.6148	2.5935	2.5768	2.5578	2.5369	2.5199	2.4987	2.4834	2.4654	2.4447	2.4319	2.413	2.3918	2.3739	2.3519	2.3392	2.3169
			B4	2.6885	2.6783	2.6566	2.6453	2.6271	2.6099	2.5904	2.5723	2.5556	2.5348	2.5168	2.4977	2.4813	2.4664	2.4475	2.426	2.4089	2.3906	2.3722	2.3521	2.333	2.3178	2.2976
			B5	2.6829	2.6757	2.6645	2.6501	2.636	2.6238	2.6127	2.5982	2.5832	2.572	2.5591	2.5388	2.5299	2.5164	2.503	2.49	2.4757	2.4642	2.4491	2.4357	2.4196	2.41	2.3942
			B6	2.6862	2.6715	2.6617	2.648	2.6337	2.6235	2.6066	2.5937	2.5811	2.565	2.5551	2.5385	2.5239	2.5124	2.5023	2.4879	2.4744	2.4614	2.4476	2.4365	2.4194	2.4086	2.3971
			B7	2.6841	2.677	2.6668	2.6562	2.6503	2.6463	2.6317	2.6239	2.607	2.5906	2.5797	2.56	2.5434	2.5309	2.515	2.5023	2.4917	2.4754	2.4595	2.451	2.4312	2.4217	2.4047
			B8	2.6635	2.6511	2.6457	2.6362	2.6256	2.619	2.6083	2.599	2.5888	2.5788	2.5675	2.5537	2.5472	2.5371	2.5304	2.5195	2.5122	2.5016	2.4923	2.4854	2.4728	2.4668	2.456
			C1	2.6743	2.6552	2.637	2.6167	2.5952	2.5686	2.5399	2.515	2.4931	2.4694	2.4427	2.4222	2.3925	2.3721	2.3453	2.323	2.2996	2.2741	2.2508	2.2265	2.2004	2.1786	2.1508
			C2	2.708	2.6734	2.6619	2.6412	2.6254	2.6002	2.5778	2.5521	2.5276	2.5027	2.4811	2.4556	2.4307	2.4123	2.3844	2.3612	2.3395	2.3163	2.2962	2.2705	2.2446	2.224	2.1985
			C3	2.693	2.678	2.6602	2.6343	2.6096	2.5906	2.5631	2.539	2.5091	2.4831	2.451	2.4229	2.3905	2.3678	2.3388	2.3112	2.2872	2.2576	2.2334	2.2058	2.1764	2.1548	2.1247
			C4	2.6997	2.6841	2.6599	2.6445	2.6187	2.5932	2.5624	2.5337	2.5073	2.4801	2.4546	2.4297	2.3995	2.3754	2.3493	2.3228	2.298	2.2692	2.2444	2.2179	2.1907	2.1666	2.1378
			C5	2.663	2.6529	2.6252	2.6078	2.5885	2.5686	2.5443	2.5089	2.4798	2.4526	2.4231	2.3928	2.3627	2.3395	2.3113	2.283	2.2561	2.2296	2.2022	2.1763	2.1484	2.1197	2.0938
			C6	2.6905	2.6749	2.6593	2.642	2.6261	2.6161	2.6035	2.5954	2.5772	2.5546	2.536	2.5116	2.4912	2.476	2.4569	2.4419	2.4226	2.4053	2.3886	2.3746	2.3548	2.3404	2.3238
			C7	2.6697	2.658	2.6452	2.6253	2.6093	2.5919	2.5699	2.5526	2.5351	2.5115	2.4995	2.477	2.4567	2.4434	2.4256	2.4084	2.3901	2.3756	2.3598	2.3418	2.3238	2.31	2.2916
			C8	2.6455	2.6331	2.6153	2.6008	2.5839	2.5609	2.5394	2.5164	2.4951	2.4747	2.4605	2.4398	2.4196	2.4049	2.3864	2.37	2.3534	2.3368	2.3193	2.3036	2.2858	2.2694	2.252
			D1	2.7151	2.7082	2.6964	2.6898	2.6721	2.6609	2.6507	2.6355	2.6243	2.6129	2.5992	2.5915	2.5748	2.5657	2.555	2.5421	2.5306	2.5196	2.5087	2.4996	2.4836	2.4737	2.4633
			D2	2.7003	2.6878	2.6753	2.6662	2.6596	2.6451	2.6294	2.6219	2.6096	2.5976	2.5916	2.5764	2.5651	2.5551	2.5427	2.5288	2.5184	2.5077	2.4984	2.4876	2.4725	2.4646	2.4507
			D3	2.6949	2.6765	2.6628	2.6533	2.6258	2.6092	2.5911	2.5703	2.5523	2.5337	2.5204	2.5016	2.4807	2.4648	2.4465	2.429	2.413	2.3955	2.3745	2.3605	2.3405	2.3232	2.3036
			D4	2.6621	2.6493	2.6363	2.6191	2.5997	2.5805	2.5614	2.5406	2.5249	2.5033	2.4885	2.47	2.4499	2.4374	2.4151	2.3988	2.3806	2.3648	2.347	2.3292	2.3122	2.2978	2.2781
			D5	2.6793	2.6672	2.6559	2.6346	2.618	2.6016	2.5777	2.5627	2.5388	2.5208	2.5017	2.484	2.4674	2.4514	2.4313	2.4139	2.3965	2.3816	2.3619	2.3432	2.3283	2.3125	2.2922
			D6	2.6227	2.6091	2.596	2.5843	2.5665	2.5505	2.5275	2.5113	2.4889	2.4709	2.4533	2.4354	2.4191	2.4	2.3857	2.3697	2.3488	2.3334	2.3154	2.3011	2.282	2.2677	2.2484
			D7	2.6672	2.6584	2.6382	2.6252	2.6116	2.5894	2.568	2.5502	2.5304	2.5111	2.4939	2.473	2.4562	2.4379	2.4228	2.4029	2.3876	2.3682	2.3494	2.3317	2.3145	2.2969	2.2789
			D8	2.636	2.6168	2.606	2.5897	2.5672	2.544	2.5236	2.5019	2.4844	2.4646	2.4481	2.4259	2.4051	2.3893	2.3726	2.352	2.3358	2.3171	2.3026	2.2864	2.2634	2.2471	2.2294
			E1	2.7126	2.6915	2.6811	2.6737	2.6577	2.6487	2.6293	2.6165	2.6122	2.5976	2.5838	2.5749	2.562	2.5509	2.537	2.5319	2.5174	2.5038	2.4937	2.4822	2.4667	2.4623	2.4441
			E2	2.7344	2.6864	2.6769	2.6714	2.6597	2.6496	2.6378	2.6273	2.6181	2.6076	2.5989	2.59	2.5767	2.5678	2.5623	2.5471	2.541	2.5305	2.5177	2.5126	2.4981	2.4936	2.4828
			E3	2.704	2.6935	2.6896	2.6747	2.6667	2.6581	2.6464	2.6338	2.6241	2.6152	2.6047	2.593	2.585	2.577	2.5688	2.5587	2.5526	2.5362	2.5305	2.5234	2.5077	2.5025	2.4936
			E4	2.7341	2.7253	2.7178	2.7093	2.7034	2.6913	2.6738	2.6616	2.6511	2.6429	2.6311	2.622	2.6136	2.6034	2.5947	2.5831	2.5728	2.5647	2.558	2.5481	2.5316	2.5282	2.5129
			E5	2.7336	2.7188	2.7084	2.6978	2.6868	2.6773	2.6543	2.6457	2.6352	2.6264	2.6131	2.6007	2.5917	2.5808	2.567	2.5575	2.5502	2.5401	2.5254	2.5153	2.5017	2.4945	2.4829
			E6	2.7338	2.7168	2.7054	2.6947	2.6876	2.6758	2.6629	2.6481	2.6385	2.6282	2.6215	2.6077	2.602	2.5937	2.5791	2.5687	2.5585	2.549	2.5385	2.5267	2.5147	2.5064	2.492
			E7	2.6534	2.6444	2.6311	2.6213	2.6099	2.5973	2.5832	2.5774	2.5621	2.5498	2.5392	2.526	2.5202	2.5071	2.4942	2.4835	2.4753	2.4633	2.4499	2.4431	2.4281	2.418	2.4033
			E8	2.7038	2.6992	2.683	2.6772	2.6618	2.6504	2.633	2.6241	2.6099	2.5983	2.586	2.5712	2.5647	2.5534	2.5455	2.531	2.5183	2.5084	2.496	2.4867	2.4728	2.4661	2.4512
			F1	2.7372	2.7299	2.7216	2.7068	2.6992	2.6853	2.6705	2.6546	2.6463	2.6343	2.6218	2.6083	2.5994	2.5907	2.5779	2.5651	2.5526	2.5418	2.531	2.5188	2.5065	2.4973	2.4868
			F2	2.7078	2.7031	2.6849	2.6791	2.664	2.6536	2.6415	2.6286	2.6199	2.6085	2.5958	2.5769	2.5722	2.5626	2.5494	2.538	2.5283	2.518	2.5048	2.4955	2.4804	2.4727	2.4612
			F3	2.7559	2.7465	2.7352	2.6699	2.6583	2.6538	2.6298	2.6196	2.6127	2.6026	2.589	2.5768	2.5654	2.562	2.547	2.5356	2.5206	2.5152	2.502	2.4918	2.4798	2.4674	2.4571
			F4	2.6997	2.6926	2.6789	2.6749	2.6682	2.6539	2.6377	2.6295	2.6204	2.6066	2.595	2.574	2.5716	2.5616	2.553	2.5386	2.5327	2.5162	2.5045	2.5	2.4826	2.48	2.4644
			F5	2.7121	2.701	2.6887	2.6826	2.6705	2.6568	2.6445	2.6352	2.6232	2.614	2.6003	2.5862	2.5774	2.5709	2.5583	2.5473	2.5366	2.5245	2.5159	2.5071	2.4933	2.486	2.4711
			F6	2.7401	2.7297	2.7225	2.7152	2.7037	2.6908	2.6799	2.6692	2.6637	2.6505	2.6361	2.6196	2.6169	2.6037	2.5952	2.5851	2.5737	2.5556	2.5508	2.5426	2.5244	2.523	2.5053
			F7	2.7263	2.7177	2.7111	2.6993	2.6889	2.6742	2.6628	2.6527	2.6362	2.6281	2.6168	2.6	2.5932	2.5815	2.5722	2.5553	2.5497	2.5325	2.5251	2.5162	2.4994	2.4916	2.4754
			F8	2.7194	2.7111	2.7022	2.6952	2.6883	2.6736	2.6587	2.6423	2.6345	2.6199	2.6114	2.5962	2.5881	2.5732	2.5647	2.554	2.5424	2.5294	2.517	2.5046	2.4941	2.4826	2.4704
			End Time:	2018/02/16 17:47:27
			Standard																	Sample										Calculation
			PQQ std (ng/mL)		0	0.25	0.5	0.75	1	1.25	1.5											ΔABS			Diluted extracts					sample			Vinegar C			Vinegar C+I.S.
																						10min	20min	Blank correction	Conc. (ng/mL)	Ave.	SD	CV					1st	2nd	3rd	1st	2nd	3rd
			ΔABS	1st	0.0862	0.1301	0.1842	0.2633	0.3574	0.473	0.5166									Vinegar C 1	1st	0.1545	0.3357	0.2898	0.923716	0.958782	0.0370498	3.86426		Measured value	Conc. (ng/ml)		0.958782	0.984107	0.973137	0.584538	0.591613	0.559213
				2nd	0.0469999	0.1095	0.1919	0.2668	0.3577	0.4739	0.509										2nd	0.1702	0.3459	0.3	0.95509						Conc. (pmol/ml)		2.90364	2.98034	2.94711	1.77025	1.79168	1.69356
				3rd	0.0448	0.1136	0.1907	0.2529	0.3555	0.4634	0.5146										3rd	0.185	0.3597	0.3138	0.997539					Extracts	Dilution ratio		1	1	1	30	30	30
				average	0.0459	0.117733	0.188933	0.261	0.356867	0.4701	0.5134									Vinegar C 2	1st	0.1694	0.3407	0.2948	0.939095	0.984107	0.0495606	5.0361			Conc. (pmol/ml)		2.90364	2.98034	2.94711	53.1076	53.7504	50.8067
			Blank correction	1st	0.0403	0.0842	0.1383	0.2174	0.3115	0.4271	0.4707										2nd	0.1733	0.3527	0.3068	0.976007						Ave.		2.9437			52.5549
				2nd	0.00109994	0.0636002	0.146	0.2209	0.3118	0.428	0.4631										3rd	0.1879	0.3726	0.3267	1.03722					Recovery (%)	Caluculated value		50.1639	50.8067	47.863
				3rd	-0.00109994	0.0677	0.1448	0.207	0.3096	0.4175	0.4687									Vinegar C 3	1st	0.1745	0.3544	0.3085	0.981236	0.973137	0.00721581	0.7415			Ave.		49.6112
				average	0	0.0718334	0.143033	0.2151	0.310967	0.4242	0.4675										2nd	0.1736	0.3499	0.304	0.967395					Stock solution	Conc. (pmol/ml)		0.585279	0.600738	0.594041
				stdev	0.00155556	0.0109042	0.00414285	0.00722983	0.00119299	0.00581982	0.00393957										3rd	0.1776	0.351	0.3051	0.970778						Conc. (ng/ml)		0.193259	0.198364	0.196152
				CV	3.38901	9.26179	2.19276	2.77005	0.334295	1.238	0.767348									Vinegar C＋PQQ 1	1st	0.1205	0.2319	0.186	0.604429	0.584538	0.0196894	3.36837			Ave.		0.195925
																					2nd	0.1123	0.2191	0.1732	0.565057						S.D		0.00255998
																					3rd	0.1142	0.2253	0.1794	0.584127						CV		1.30661
																				Vinegar C＋PQQ 2	1st	0.1178	0.231	0.1851	0.601661	0.591613	0.00904331	1.52859
																					2nd	0.1095	0.2269	0.181	0.58905
																					3rd	0.108	0.2253	0.1794	0.584127
																				Vinegar C＋PQQ 3	1st	0.1047	0.2171	0.1712	0.558905	0.559213	0.00477543	0.853955
																					2nd	0.1118	0.2188	0.1729	0.564134
																					3rd	0.104	0.2157	0.1698	0.554598
		Vinegar D
			Application: Tecan i-control				Tecan i-control , 1.10.4.0
			Device: infinite 200Pro				Serial number: 1311003920				Serial number of connected stacker:
			Firmware: V_3.40_01/15_Infinite (Dec 23 2014/12.45.11)				MAI, V_3.40_01/15_Infinite (Dec 23 2014/12.45.11)
			Date:	2018-02-21
			Time:	14:52:47
			System				WAKO-PC
			User				wako-PC\wako
			Plate				BD Falcon 48 Flat Bottom Transparent Model 351178, 353078, 353230 [BD48ft.pdfx]
			Plate-ID (Stacker)
			Label: Label1
			Mode				Absorbance
			Wavelength				600	nm
			Bandwidth				10	nm
			Number of Flashes				25
			Settle Time				0	ms
			Start Time:	2018/02/21 14:52:47
				Temperature: 25 °C
			<>	1	2	3	4	5	6	7	8
			A	2.6036	2.5736	2.5452	2.5638	2.5602	2.5454	2.5354	2.5308
			B	2.563	2.5636	2.5554	2.5819	2.5964	2.5864	2.5789	2.5267
			C	2.4827	2.5001	2.526	2.5537	2.56	2.5515	2.5324	2.5097
			D	2.5556	2.5716	2.5733	2.5397	2.4991	2.5791	2.5323	2.4283
			E	2.5848	2.5741	2.5664	2.5608	2.5333	2.5291	2.5627	2.5242
			F	2.5113	2.5384	2.5671	2.5502	2.4724	2.4876	2.5263	2.4777
			End Time:	2018/02/21 14:53:30
			Shaking (Linear) Duration:				30	s
			Shaking (Linear) Amplitude:				1	mm
			Channel B				Dispense	(Standard)
			Volume				73	µl
			Speed				300	µl/sec
			Refill speed				300	µl/sec
			Injection refill volume				500	µl
			Shaking (Linear) Duration:				30	s
			Shaking (Linear) Amplitude:				1	mm
			List of actions in this measurement script:
			Kinetic
			Shaking (Linear) Duration:				7	s
			Shaking (Linear) Amplitude:				1	mm
			Absorbance
			Label: DCIP法
			Kinetic Measurement
			Kinetic Cycles				23
			Interval Time				00:01:00
			Mode				Absorbance
			Wavelength				600	nm
			Bandwidth				10	nm
			Number of Flashes				25
			Settle Time				0	ms
			Start Time:	2018/02/21 14:55:27
			Cycle Nr.	1	2	3	4	5	6	7	8	9	10	11	12	13	14	15	16	17	18	19	20	21	22	23
			Time [s]	0	60	120	180	240	300	360	420	480	540	600	660	720	780	840	900	960	1020	1080	1140	1200	1260	1320
			Temp. [°C]	25.2	25.2	25.3	25.1	25	25.3	25	24.9	25.2	25.2	25.2	25	25	25.2	25.3	25.2	25.2	25	25.2	25.1	25.2	25.1	25.2
			A1	2.6223	2.6104	2.6088	2.6056	2.6064	2.6039	2.6004	2.5966	2.5923	2.5944	2.5954	2.5953	2.5972	2.5921	2.5918	2.5907	2.5934	2.5832	2.5851	2.5795	2.5792	2.579	2.5807
			A2	2.584	2.5809	2.5739	2.5743	2.5738	2.5725	2.5689	2.5613	2.5628	2.5615	2.5635	2.5582	2.5585	2.5585	2.5556	2.5551	2.5545	2.5482	2.5482	2.5485	2.5436	2.5457	2.5482
			A3	2.5647	2.5606	2.5578	2.5543	2.552	2.5495	2.5523	2.5447	2.5457	2.5466	2.5435	2.5402	2.5416	2.5403	2.5383	2.5351	2.5392	2.5339	2.5314	2.5261	2.5241	2.5289	2.5254
			A4	2.5739	2.5675	2.5614	2.5602	2.5543	2.5478	2.5401	2.5309	2.53	2.5296	2.5235	2.5166	2.5119	2.5075	2.5047	2.4995	2.4986	2.4888	2.4827	2.4774	2.4753	2.4732	2.4673
			A5	2.6622	2.5694	2.5614	2.56	2.5533	2.5451	2.5445	2.5324	2.5283	2.5267	2.5247	2.5168	2.5126	2.5091	2.5026	2.4993	2.4982	2.4878	2.4845	2.4791	2.4761	2.4714	2.467
			A6	2.552	2.5499	2.5408	2.5392	2.5325	2.5261	2.5226	2.5115	2.5081	2.5071	2.5013	2.4947	2.4925	2.484	2.4826	2.4755	2.4749	2.4623	2.4619	2.4573	2.4503	2.4498	2.4432
			A7	2.5489	2.5411	2.5331	2.5256	2.5162	2.5068	2.4988	2.4853	2.4751	2.4719	2.4626	2.452	2.4444	2.4355	2.4302	2.4197	2.4151	2.4032	2.3986	2.389	2.3823	2.3756	2.3686
			A8	2.5761	2.5739	2.5219	2.5165	2.5092	2.4993	2.4871	2.4717	2.4666	2.4568	2.4523	2.4402	2.4341	2.4238	2.4185	2.4121	2.4055	2.3953	2.3877	2.3781	2.3725	2.3679	2.3586
			B1	2.5722	2.5553	2.5409	2.5209	2.5024	2.4784	2.4574	2.4339	2.4164	2.3966	2.3788	2.3573	2.3401	2.3197	2.3039	2.2854	2.2679	2.2482	2.2335	2.2143	2.1982	2.1809	2.1656
			B2	2.5715	2.5612	2.5506	2.5349	2.5165	2.4998	2.4812	2.4561	2.4441	2.4292	2.4129	2.3931	2.3779	2.3631	2.3474	2.3321	2.3195	2.3022	2.2845	2.2689	2.255	2.2417	2.2269
			B3	2.5744	2.5659	2.5467	2.5325	2.516	2.4926	2.4741	2.4475	2.4382	2.4227	2.4071	2.3905	2.3743	2.361	2.3446	2.3286	2.3162	2.2987	2.2843	2.2671	2.2544	2.2408	2.2252
			B4	2.6017	2.5877	2.5724	2.5559	2.5457	2.526	2.5093	2.4855	2.4736	2.4573	2.4433	2.4243	2.4095	2.3938	2.3778	2.3625	2.3487	2.3316	2.3168	2.3014	2.2869	2.2725	2.2584
			B5	2.6004	2.5906	2.5827	2.5795	2.5659	2.5533	2.543	2.5217	2.5199	2.5074	2.4913	2.481	2.4686	2.4589	2.4464	2.4338	2.4266	2.412	2.3999	2.3888	2.3802	2.3722	2.3597
			B6	2.5862	2.5845	2.5751	2.5596	2.5576	2.5428	2.5284	2.511	2.4985	2.4915	2.4801	2.4656	2.4566	2.4458	2.4328	2.4206	2.4115	2.3986	2.3881	2.3747	2.3661	2.3574	2.3457
			B7	2.6049	2.5945	2.5681	2.5609	2.5517	2.5362	2.5246	2.5054	2.4983	2.4887	2.4776	2.4649	2.451	2.4377	2.4276	2.4177	2.4075	2.3938	2.3825	2.3706	2.3614	2.3548	2.341
			B8	2.5373	2.5302	2.517	2.5091	2.501	2.4909	2.4832	2.465	2.4649	2.4578	2.4487	2.4402	2.431	2.427	2.4173	2.4097	2.4054	2.3925	2.3873	2.3785	2.3733	2.3659	2.3592
			C1	2.4964	2.4831	2.464	2.4445	2.4234	2.4005	2.3823	2.357	2.337	2.3176	2.302	2.2801	2.2616	2.2458	2.2243	2.2073	2.1884	2.1696	2.1526	2.1343	2.115	2.1001	2.0833
			C2	2.5184	2.5054	2.4743	2.4601	2.4403	2.4207	2.4025	2.3759	2.36	2.3391	2.3236	2.3038	2.2846	2.2695	2.2505	2.2307	2.2152	2.1936	2.1776	2.1589	2.1426	2.1269	2.1102
			C3	2.5323	2.5169	2.4937	2.4748	2.4527	2.431	2.4095	2.3787	2.3576	2.335	2.3184	2.2955	2.2767	2.2539	2.2371	2.2132	2.1975	2.1767	2.1532	2.1342	2.1161	2.0992	2.0812
			C4	2.5661	2.5532	2.5231	2.5001	2.4775	2.4568	2.4335	2.408	2.3884	2.3676	2.3477	2.3251	2.3037	2.2846	2.2626	2.2414	2.2243	2.2038	2.1815	2.1624	2.1437	2.1274	2.1104
			C5	2.5805	2.5655	2.5449	2.5235	2.505	2.4818	2.4586	2.4308	2.4113	2.3924	2.3726	2.3488	2.3265	2.3086	2.2873	2.2642	2.2472	2.2247	2.2058	2.1866	2.1675	2.1394	2.1217
			C6	2.5727	2.5615	2.5449	2.5373	2.5195	2.5055	2.4896	2.4678	2.4584	2.4463	2.4336	2.4185	2.4067	2.3928	2.3795	2.364	2.3558	2.3392	2.3252	2.3119	2.3017	2.2907	2.2781
			C7	2.5459	2.5352	2.5251	2.5064	2.4916	2.4787	2.4599	2.441	2.4297	2.4169	2.4036	2.3885	2.3786	2.363	2.3478	2.3358	2.3242	2.3104	2.297	2.284	2.2726	2.2598	2.2491
			C8	2.5272	2.517	2.503	2.4845	2.4717	2.4556	2.4368	2.4159	2.4046	2.3924	2.3778	2.3627	2.3524	2.3379	2.3231	2.3095	2.2998	2.2852	2.2716	2.2591	2.2485	2.2372	2.2257
			D1	2.5715	2.5596	2.5429	2.5298	2.5138	2.5017	2.4855	2.4661	2.4559	2.4422	2.43	2.4168	2.4011	2.392	2.3777	2.3885	2.379	2.3608	2.3496	2.335	2.326	2.316	2.3037
			D2	2.5886	2.5785	2.5646	2.5595	2.5409	2.5547	2.5403	2.5221	2.5091	2.4986	2.4865	2.4715	2.4583	2.4483	2.4331	2.4209	2.4091	2.3925	2.3805	2.3713	2.3567	2.3453	2.3362
			D3	2.5946	2.5775	2.5586	2.543	2.5291	2.5117	2.4963	2.4793	2.4636	2.4524	2.4366	2.425	2.4091	2.3933	2.3815	2.3628	2.3514	2.3333	2.3205	2.3087	2.2972	2.2821	2.2697
			D4	2.6041	2.5927	2.5803	2.567	2.5526	2.5405	2.5249	2.5026	2.4928	2.4809	2.4673	2.4493	2.4346	2.4227	2.4059	2.3922	2.3786	2.3622	2.3468	2.3331	2.3214	2.3043	2.2936
			D5	2.5247	2.5023	2.4861	2.4739	2.4562	2.4415	2.4265	2.4062	2.3938	2.3806	2.3653	2.3518	2.3362	2.3217	2.3086	2.2936	2.2822	2.2652	2.2513	2.2404	2.2283	2.2131	2.2015
			D6	2.599	2.5854	2.567	2.553	2.5413	2.5292	2.5152	2.4936	2.4826	2.472	2.4557	2.442	2.4296	2.4201	2.3991	2.3886	2.378	2.3624	2.3486	2.3378	2.3257	2.3136	2.3036
			D7	2.5472	2.539	2.5262	2.5144	2.4992	2.484	2.4686	2.4504	2.4375	2.4255	2.4083	2.3948	2.3863	2.3723	2.3571	2.3448	2.3324	2.3184	2.3041	2.2936	2.2832	2.2694	2.2585
			D8	2.4461	2.4348	2.418	2.404	2.3891	2.3731	2.3561	2.3391	2.3236	2.3124	2.2964	2.282	2.2702	2.2566	2.243	2.235	2.2179	2.2024	2.1903	2.1777	2.1657	2.1541	2.1424
			E1	2.6049	2.5916	2.5804	2.5636	2.5506	2.5348	2.5185	2.5026	2.4896	2.4794	2.4666	2.4517	2.4398	2.4287	2.414	2.4011	2.3918	2.3751	2.3584	2.3498	2.3395	2.3292	2.3195
			E2	2.6748	2.6656	2.6566	2.6401	2.6282	2.6197	2.5998	2.5867	2.5774	2.5694	2.5573	2.5429	2.5337	2.5239	2.5108	2.4969	2.4891	2.4737	2.4648	2.4257	2.4194	2.4062	2.3979
			E3	2.5848	2.5787	2.5645	2.554	2.5386	2.5243	2.5103	2.4968	2.4884	2.4779	2.4666	2.4534	2.4417	2.4296	2.4199	2.4053	2.3962	2.383	2.3706	2.3592	2.3497	2.3394	2.332
			E4	2.5878	2.5771	2.5672	2.555	2.5424	2.5289	2.5181	2.4976	2.4889	2.4789	2.4657	2.4533	2.4427	2.4327	2.4205	2.4098	2.3986	2.3851	2.374	2.3613	2.3507	2.3422	2.3314
			E5	2.5564	2.5425	2.5286	2.5191	2.5048	2.4901	2.4806	2.4618	2.4516	2.4409	2.431	2.4168	2.4071	2.3902	2.381	2.3695	2.3595	2.3455	2.334	2.3233	2.3095	2.3028	2.2936
			E6	2.5534	2.5428	2.5298	2.5145	2.4988	2.4881	2.4752	2.4555	2.4447	2.437	2.4273	2.4105	2.3986	2.3877	2.3764	2.3645	2.355	2.3417	2.3283	2.3148	2.3078	2.2964	2.2855
			E7	2.5868	2.5746	2.5627	2.549	2.5362	2.5231	2.5071	2.4883	2.4797	2.4695	2.4537	2.4413	2.4281	2.4164	2.407	2.392	2.3837	2.3684	2.3573	2.346	2.3339	2.3229	2.3139
			E8	2.5809	2.5317	2.5198	2.5019	2.4875	2.4736	2.4597	2.4408	2.4292	2.4167	2.4064	2.3927	2.377	2.3653	2.353	2.3415	2.3334	2.3199	2.3065	2.2957	2.2848	2.274	2.2644
			F1	2.5357	2.5285	2.5146	2.5299	2.5175	2.5003	2.4936	2.473	2.4639	2.453	2.442	2.4302	2.4193	2.4091	2.396	2.3858	2.3772	2.3649	2.3525	2.3434	2.3334	2.3234	2.3148
			F2	2.5604	2.5521	2.541	2.5274	2.5137	2.5048	2.4929	2.4756	2.4648	2.4575	2.4446	2.4332	2.424	2.4114	2.401	2.3909	2.3808	2.3718	2.3585	2.3474	2.3398	2.3302	2.3207
			F3	2.5936	2.5782	2.5706	2.5558	2.5455	2.5331	2.5221	2.504	2.4966	2.4869	2.474	2.4651	2.4539	2.4428	2.4321	2.4207	2.4131	2.4003	2.3908	2.3806	2.3702	2.3616	2.3545
			F4	2.5894	2.5773	2.5496	2.537	2.5231	2.5139	2.5002	2.4843	2.4753	2.4619	2.4503	2.4408	2.4261	2.4146	2.4048	2.394	2.3819	2.37	2.3572	2.3464	2.3366	2.3273	2.3181
			F5	2.5041	2.4939	2.4759	2.4659	2.4538	2.4391	2.4285	2.4091	2.3966	2.384	2.3742	2.3677	2.3482	2.3355	2.3251	2.3136	2.3015	2.2984	2.2759	2.2652	2.26	2.2454	2.2366
			F6	2.5114	2.5045	2.491	2.4821	2.4655	2.4533	2.4393	2.4252	2.4138	2.4014	2.3901	2.3787	2.3651	2.3525	2.3417	2.3307	2.3196	2.3056	2.2958	2.2833	2.2733	2.2641	2.2557
			F7	2.5795	2.5569	2.5501	2.5393	2.5015	2.4878	2.4701	2.455	2.4464	2.4328	2.4174	2.4028	2.3898	2.3794	2.3663	2.3509	2.3412	2.3286	2.3152	2.3005	2.2913	2.2806	2.2695
			F8	2.4941	2.487	2.4744	2.4576	2.4363	2.4258	2.4149	2.3934	2.3815	2.3681	2.3552	2.3414	2.3295	2.3116	2.3016	2.288	2.2761	2.2621	2.2496	2.2375	2.2272	2.2151	2.2051
			End Time:	2018/02/21 15:18:16
			Standard																	Sample										Calculation
			PQQ std (ng/mL)		0	0.25	0.5	0.75	1	1.25	1.5											ΔABS			Diluted extracts					sample			Vinegar D			Vinegar D+I.S.
																						10min	20min	Blank correction	Conc. (ng/mL)	Ave.	SD	CV					1st	2nd	3rd	1st	2nd	3rd
			ΔABS	1st	0.0430999	0.0985999	0.1666	0.2202	0.3165	0.374	0.4162									Vinegar D 1	1st	0.1391	0.271	0.229633	0.868731	0.881964	0.0156911	1.77911		Measured value	Conc. (ng/ml)		0.881964	0.874951	0.952759	0.775837	0.765516	0.779278
				2nd	0.0404	0.1861	0.2036	0.2201	0.32	0.3814	0.4224										2nd	0.1423	0.2733	0.231934	0.877863						Conc. (pmol/ml)		2.671	2.64976	2.8854	2.3496	2.31834	2.36002
				3rd	0.0405998	0.1017	0.164	0.2435	0.3148	0.3758	0.413										3rd	0.1494	0.2787	0.237333	0.899299					Extracts	Dilution ratio		5	5	5	30	30	30
				average	0.0413666	0.1288	0.178067	0.227933	0.3171	0.377067	0.4172									Vinegar D 2	1st	0.1433	0.2733	0.231933	0.877862	0.874951	0.0326503	3.73167			Conc. (pmol/ml)		13.355	13.2488	14.427	70.4879	69.5502	70.8006
			Blank correction	1st	0.0017333	0.0572333	0.125233	0.178833	0.275133	0.332633	0.374833										2nd	0.1389	0.264	0.222633	0.840942						Ave.		13.6769			70.2796
				2nd	-0.000966549	0.144733	0.162234	0.178733	0.278633	0.340034	0.381033										3rd	0.1497	0.2804	0.239033	0.906048					Recovery (%)	Caluculated value		56.811	55.8733	57.1236
				3rd	-0.000766754	0.0603335	0.122633	0.202133	0.273433	0.334433	0.371633									Vinegar D 3	1st	0.158	0.2974	0.256033	0.973535	0.952759	0.0326063	3.4223			Ave.		56.6026
				average	0	0.0874334	0.1367	0.186567	0.275733	0.3357	0.375833										2nd	0.1368	0.2827	0.241333	0.915179					Stock solution	Conc. (pmol/ml)		2.35943	2.34067	2.54882
				stdev	0.0015044	0.0496475	0.0221508	0.0134812	0.00265137	0.00385924	0.00477919										3rd	0.1594	0.2964	0.255033	0.969564						Conc. (ng/ml)		0.779084	0.772889	0.841621
				CV	3.63676	38.5462	12.4396	5.91455	0.836132	1.02349	1.14554									Vinegar D＋PQQ 1	1st	0.1415	0.2455	0.204134	0.767501	0.775837	0.0668853	8.62105			Ave.		0.797864
																					2nd	0.1021	0.2319	0.190533	0.713511						S.D		0.0380206
																					3rd	0.1383	0.2654	0.224033	0.8465						CV		4.7653
																				Vinegar D＋PQQ 2	1st	0.1391	0.2528	0.211433	0.79648	0.765516	0.0293417	3.83293
																					2nd	0.1299	0.2441	0.202734	0.761943
																					3rd	0.1213	0.2381	0.196733	0.738124
																				Vinegar D＋PQQ 3	1st	0.1254	0.2469	0.205534	0.773059	0.779278	0.0154588	1.98373
																					2nd	0.1261	0.2456	0.204233	0.767898
																					3rd	0.1331	0.2529	0.211534	0.796878
		Vinegar E
			Application: Tecan i-control				Tecan i-control , 1.10.4.0
			Device: infinite 200Pro				Serial number: 1311003920				Serial number of connected stacker:
			Firmware: V_3.40_01/15_Infinite (Dec 23 2014/12.45.11)				MAI, V_3.40_01/15_Infinite (Dec 23 2014/12.45.11)
			Date:	2018-02-21
			Time:	15:44:17
			System				WAKO-PC
			User				wako-PC\wako
			Plate				BD Falcon 48 Flat Bottom Transparent Model 351178, 353078, 353230 [BD48ft.pdfx]
			Plate-ID (Stacker)
			Label: Label1
			Mode				Absorbance
			Wavelength				600	nm
			Bandwidth				10	nm
			Number of Flashes				25
			Settle Time				0	ms
			Start Time:	2018/02/21 15:44:17
				Temperature: 25.2 °C
			<>	1	2	3	4	5	6	7	8
			A	2.5862	2.5483	2.5561	2.5428	2.5603	2.5508	2.5091	2.4847
			B	2.5465	2.5323	2.5454	2.5498	2.5379	2.5464	2.5408	2.4642
			C	2.536	2.549	2.5553	2.5614	2.5626	2.564	2.5429	2.4958
			D	2.493	2.5362	2.5527	2.5641	2.5553	2.5685	2.5385	2.4847
			E	2.5152	2.5368	2.5241	2.5702	2.5553	2.5533	2.5713	2.5361
			F	2.562	2.5375	2.5339	2.4958	2.5209	2.5354	2.531	2.5317
			End Time:	2018/02/21 15:44:59
			Shaking (Linear) Duration:				30	s
			Shaking (Linear) Amplitude:				1	mm
			Channel B				Dispense	(Standard)
			Volume				73	µl
			Speed				300	µl/sec
			Refill speed				300	µl/sec
			Injection refill volume				500	µl
			Shaking (Linear) Duration:				30	s
			Shaking (Linear) Amplitude:				1	mm
			List of actions in this measurement script:
			Kinetic
			Shaking (Linear) Duration:				7	s
			Shaking (Linear) Amplitude:				1	mm
			Absorbance
			Label: DCIP法
			Kinetic Measurement
			Kinetic Cycles				23
			Interval Time				00:01:00
			Mode				Absorbance
			Wavelength				600	nm
			Bandwidth				10	nm
			Number of Flashes				25
			Settle Time				0	ms
			Start Time:	2018/02/21 15:46:56
			Cycle Nr.	1	2	3	4	5	6	7	8	9	10	11	12	13	14	15	16	17	18	19	20	21	22	23
			Time [s]	0	60	120	180	240	300	360	420	480	540	600	660	720	780	840	900	960	1020	1080	1140	1200	1260	1320
			Temp. [°C]	25.2	25.4	25.5	25.2	25.7	25.3	25.4	25.6	25.3	25.5	25.6	25.8	25.7	25.7	25.6	25.8	25.7	25.8	25.7	25.8	26	26	25.9
			A1	2.5953	2.5894	2.5892	2.5902	2.5857	2.5793	2.5834	2.5794	2.5778	2.5794	2.5715	2.572	2.5705	2.568	2.5642	2.5662	2.5657	2.563	2.561	2.5589	2.5603	2.5565	2.5535
			A2	2.5714	2.5671	2.5669	2.564	2.5609	2.5567	2.5567	2.5528	2.5532	2.5496	2.5467	2.5429	2.5453	2.5436	2.5367	2.5416	2.5359	2.5342	2.5352	2.5358	2.533	2.5328	2.5237
			A3	2.5728	2.5667	2.5658	2.5652	2.5572	2.5584	2.5532	2.5542	2.5524	2.5515	2.5462	2.5449	2.5487	2.5416	2.5403	2.5391	2.5404	2.538	2.5352	2.5359	2.5344	2.5291	2.5284
			A4	2.5518	2.538	2.5389	2.5371	2.5307	2.5231	2.518	2.5141	2.51	2.5025	2.4959	2.4927	2.4909	2.4801	2.4752	2.4717	2.468	2.4606	2.4565	2.4552	2.4498	2.4419	2.4367
			A5	2.5609	2.5581	2.5572	2.5519	2.5428	2.5403	2.5336	2.5292	2.5238	2.5154	2.5085	2.5042	2.5018	2.4944	2.4848	2.4817	2.4799	2.4737	2.4696	2.4662	2.4606	2.4544	2.4468
			A6	2.5522	2.5429	2.5415	2.5358	2.5267	2.526	2.5186	2.5119	2.5106	2.5001	2.4927	2.4888	2.4834	2.4801	2.4733	2.4665	2.4641	2.4602	2.4509	2.4503	2.4465	2.4384	2.4334
			A7	2.5215	2.5098	2.5047	2.4971	2.4856	2.4765	2.4688	2.4578	2.4496	2.439	2.428	2.4206	2.4122	2.403	2.3915	2.3881	2.3792	2.3696	2.3631	2.3559	2.3473	2.3388	2.3296
			A8	2.4977	2.4828	2.481	2.4691	2.4611	2.4471	2.4367	2.4262	2.4167	2.4063	2.3954	2.3885	2.3783	2.3707	2.3578	2.3528	2.3462	2.3345	2.3288	2.3192	2.3118	2.3029	2.2938
			B1	2.5576	2.5424	2.5345	2.5158	2.4919	2.4667	2.4466	2.4229	2.3999	2.3765	2.3564	2.3345	2.3144	2.2933	2.2712	2.2563	2.2369	2.2177	2.1988	2.1793	2.1602	2.1428	2.1238
			B2	2.552	2.5356	2.5247	2.5101	2.4974	2.4822	2.4678	2.4506	2.4337	2.4195	2.4037	2.3877	2.3726	2.3569	2.3405	2.3304	2.3166	2.3015	2.2903	2.2753	2.2617	2.2458	2.2332
			B3	2.5481	2.5371	2.5289	2.5167	2.5008	2.4822	2.4643	2.4469	2.4308	2.4151	2.3972	2.3832	2.3653	2.3516	2.338	2.3246	2.3098	2.2943	2.2817	2.2672	2.2541	2.2402	2.226
			B4	2.5712	2.5527	2.5489	2.5321	2.5159	2.4992	2.4869	2.4698	2.4538	2.4387	2.4224	2.4086	2.3936	2.3778	2.3607	2.3495	2.3384	2.3234	2.3084	2.2954	2.2832	2.2692	2.2546
			B5	2.5561	2.5457	2.5409	2.5306	2.5201	2.5071	2.4939	2.4812	2.4699	2.4579	2.4436	2.4339	2.4234	2.409	2.3935	2.3871	2.3771	2.3668	2.3528	2.3441	2.3354	2.3224	2.3128
			B6	2.5608	2.5496	2.5398	2.5303	2.5193	2.504	2.4947	2.4825	2.4684	2.4571	2.4386	2.4316	2.4207	2.4089	2.3922	2.3852	2.3742	2.3624	2.3498	2.3412	2.3315	2.3199	2.3101
			B7	2.5476	2.5338	2.5288	2.5183	2.5053	2.4937	2.4815	2.4693	2.4551	2.4406	2.4238	2.4162	2.4041	2.3898	2.3774	2.3694	2.3574	2.348	2.3349	2.3268	2.315	2.3057	2.2927
			B8	2.4713	2.4574	2.4543	2.4462	2.4345	2.4231	2.4158	2.403	2.3935	2.382	2.3725	2.3654	2.3564	2.348	2.3365	2.3324	2.3232	2.3155	2.3073	2.2987	2.292	2.2816	2.2725
			C1	2.5419	2.525	2.5091	2.4913	2.4694	2.4448	2.4231	2.4028	2.3789	2.3586	2.34	2.3177	2.2993	2.2778	2.2564	2.2404	2.2208	2.2024	2.1853	2.1644	2.1462	2.1282	2.1097
			C2	2.5622	2.545	2.5323	2.5141	2.4932	2.4714	2.4514	2.4288	2.4064	2.3842	2.365	2.3458	2.3233	2.3039	2.2841	2.2675	2.2491	2.2278	2.2109	2.1923	2.1736	2.1566	2.1368
			C3	2.5664	2.5466	2.5367	2.5185	2.4962	2.4786	2.4626	2.4381	2.4206	2.4033	2.3837	2.3676	2.3481	2.3329	2.3118	2.3001	2.2839	2.266	2.2477	2.2337	2.2161	2.2016	2.1828
			C4	2.5769	2.5605	2.5526	2.5365	2.5136	2.494	2.4757	2.4567	2.4353	2.4184	2.3993	2.3825	2.3658	2.3472	2.3263	2.3146	2.3	2.2817	2.2663	2.2496	2.234	2.2183	2.2023
			C5	2.5792	2.5562	2.5496	2.5341	2.5153	2.4957	2.4757	2.4564	2.4376	2.4198	2.3997	2.3841	2.3679	2.348	2.3277	2.3148	2.2986	2.2839	2.2635	2.2498	2.2345	2.2177	2.2013
			C6	2.5686	2.5477	2.5324	2.5117	2.4851	2.4591	2.432	2.4052	2.379	2.353	2.3233	2.3015	2.2768	2.2517	2.2255	2.2044	2.1813	2.1579	2.1341	2.1127	2.0894	2.0681	2.0457
			C7	2.548	2.5213	2.5042	2.4816	2.454	2.4247	2.3927	2.3656	2.3353	2.3079	2.2789	2.2543	2.2264	2.1995	2.1727	2.1513	2.1258	2.1038	2.0775	2.0554	2.0312	2.0068	1.9844
			C8	2.4935	2.4704	2.4531	2.426	2.3963	2.3594	2.3276	2.2968	2.2675	2.2381	2.2096	2.1862	2.1584	2.1318	2.1046	2.0811	2.0544	2.0319	2.0051	1.982	1.9586	1.9347	1.9112
			D1	2.5107	2.4915	2.4731	2.4504	2.4299	2.4039	2.3798	2.3555	2.332	2.3117	2.2896	2.2729	2.2498	2.2287	2.2105	2.191	2.1715	2.1541	2.1352	2.1155	2.0969	2.0774	2.0597
			D2	2.5927	2.5304	2.5166	2.4944	2.4753	2.4526	2.432	2.4114	2.3923	2.3682	2.3501	2.3301	2.3104	2.2878	2.2697	2.2541	2.2359	2.2171	2.1985	2.1798	2.1619	2.143	2.1261
			D3	2.5596	2.5374	2.518	2.4941	2.4642	2.4363	2.4065	2.3774	2.3508	2.3219	2.2951	2.2709	2.2451	2.2184	2.1925	2.1717	2.1467	2.1227	2.0978	2.0734	2.0506	2.0261	2.0028
			D4	2.5608	2.5464	2.5287	2.501	2.476	2.4443	2.4194	2.3866	2.3625	2.3332	2.3066	2.28	2.2559	2.2286	2.2036	2.1808	2.1566	2.1334	2.1088	2.0853	2.0623	2.0391	2.0154
			D5	2.5705	2.5457	2.5177	2.4894	2.464	2.4357	2.4121	2.3852	2.3596	2.3323	2.3065	2.2821	2.2565	2.2316	2.2072	2.1851	2.1604	2.1375	2.1152	2.091	2.0666	2.0465	2.0222
			D6	2.5901	2.5445	2.5226	2.4935	2.4646	2.4363	2.4085	2.377	2.3493	2.3209	2.2926	2.266	2.2387	2.2112	2.1827	2.16	2.1324	2.1082	2.0822	2.0592	2.034	2.0082	1.9834
			D7	2.5504	2.5284	2.5077	2.4811	2.4503	2.4198	2.3895	2.3598	2.3307	2.2982	2.2733	2.2456	2.2177	2.19	2.1624	2.1378	2.1114	2.0861	2.0623	2.0364	2.0105	1.9862	1.9614
			D8	2.4782	2.4506	2.4325	2.415	2.3892	2.3569	2.3226	2.2871	2.25	2.2187	2.1817	2.1575	2.1296	2.1011	2.072	2.0481	2.0176	1.9931	1.965	1.943	1.9162	1.8888	1.8644
			E1	2.5349	2.511	2.4967	2.4738	2.447	2.4265	2.4037	2.3804	2.3593	2.3353	2.3143	2.2971	2.2763	2.2549	2.2334	2.217	2.1963	2.1779	2.1593	2.1404	2.1215	2.1042	2.0848
			E2	2.5713	2.5288	2.5142	2.4919	2.4687	2.4471	2.4297	2.406	2.3855	2.3646	2.3424	2.3238	2.3054	2.2837	2.2614	2.2465	2.2269	2.2103	2.1897	2.1716	2.1523	2.1351	2.1153
			E3	2.5365	2.5189	2.504	2.482	2.464	2.4434	2.4206	2.401	2.3836	2.3615	2.3429	2.3243	2.3051	2.2853	2.266	2.2496	2.2306	2.2151	2.197	2.1789	2.1617	2.1454	2.126
			E4	2.5812	2.5588	2.5407	2.5284	2.5043	2.4835	2.4646	2.4418	2.4214	2.3995	2.3779	2.3597	2.3413	2.3189	2.2993	2.2844	2.2647	2.2466	2.2293	2.2103	2.1921	2.1745	2.1578
			E5	2.5698	2.5602	2.5579	2.5482	2.5372	2.5246	2.5196	2.5084	2.5007	2.4915	2.4828	2.4746	2.4653	2.4527	2.4438	2.4415	2.4296	2.425	2.4176	2.409	2.402	2.3925	2.384
			E6	2.5774	2.5696	2.5629	2.5522	2.5406	2.5302	2.5218	2.5123	2.5046	2.4978	2.4824	2.4784	2.4669	2.4585	2.4464	2.4456	2.434	2.4267	2.4193	2.4106	2.403	2.3956	2.3841
			E7	2.5952	2.5801	2.5797	2.5685	2.5579	2.5456	2.5375	2.5267	2.5167	2.5064	2.4953	2.491	2.4808	2.4702	2.4607	2.4544	2.4428	2.4363	2.4294	2.4226	2.414	2.4065	2.395
			E8	2.5477	2.5287	2.5074	2.4866	2.4639	2.4403	2.418	2.3986	2.3788	2.3569	2.3355	2.3184	2.2992	2.2774	2.2575	2.2408	2.2239	2.205	2.1878	2.1687	2.1516	2.1325	2.1133
			F1	2.5917	2.5748	2.5701	2.5594	2.5486	2.5364	2.5285	2.5164	2.5093	2.5011	2.4896	2.4821	2.4719	2.4627	2.4545	2.4476	2.4374	2.4316	2.4218	2.4142	2.4061	2.3985	2.3888
			F2	2.5654	2.5519	2.5449	2.5374	2.5275	2.5184	2.5093	2.4974	2.4888	2.4788	2.4661	2.4615	2.4528	2.4424	2.4357	2.4256	2.4176	2.4101	2.4035	2.394	2.3871	2.3791	2.3717
			F3	2.5563	2.5439	2.5414	2.5331	2.5221	2.5147	2.5039	2.4922	2.4844	2.4736	2.4646	2.4567	2.449	2.4375	2.4328	2.4228	2.415	2.4079	2.3986	2.3905	2.3844	2.3763	2.3662
			F4	2.5177	2.5002	2.4866	2.4651	2.4456	2.4241	2.4029	2.3832	2.3617	2.3425	2.3232	2.306	2.2853	2.2691	2.2502	2.2342	2.2163	2.1986	2.1823	2.1644	2.1493	2.1305	2.1158
			F5	2.5354	2.5099	2.4977	2.4793	2.454	2.4329	2.4127	2.394	2.3717	2.3514	2.3311	2.3144	2.2945	2.2739	2.255	2.2393	2.2203	2.2025	2.1867	2.1676	2.1496	2.1311	2.1139
			F6	2.5516	2.5338	2.5226	2.5014	2.4842	2.4609	2.436	2.4177	2.3973	2.3756	2.3576	2.3401	2.3189	2.3014	2.2801	2.2648	2.2457	2.2273	2.2117	2.1921	2.1766	2.1596	2.1401
			F7	2.5439	2.5246	2.5073	2.4891	2.4677	2.4417	2.4196	2.3957	2.3752	2.3534	2.3316	2.3145	2.2931	2.2749	2.2512	2.2385	2.2159	2.1988	2.1825	2.1621	2.1432	2.127	2.1062
			F8	2.5406	2.5245	2.5094	2.4924	2.4664	2.4401	2.4196	2.3948	2.3734	2.351	2.3284	2.3115	2.2897	2.2693	2.2494	2.2325	2.2111	2.1928	2.1748	2.1561	2.1366	2.12	2.1026
			End Time:	2018/02/21 16:09:45
			Standard																	Sample										Calculation
			PQQ std (ng/mL)		0	0.25	0.5	0.75	1	1.25	1.5											ΔABS			Diluted extracts					sample			Vinegar E			Vinegar E+I.S.
																						10min	20min	Blank correction	Conc. (ng/mL)	Ave.	SD	CV					1st	2nd	3rd	1st	2nd	3rd
			ΔABS	1st	0.0349998	0.102	0.1742	0.2207	0.2903	0.3503	0.3974									Vinegar E 1	1st	0.2453	0.4792	0.441933	1.81542	1.94598	0.119283	6.12971		Measured value	Conc. (ng/ml)		1.94598	2.12385	1.9187	1.56409	1.459	1.48405
				2nd	0.0383999	0.1003	0.1859	0.2293	0.294	0.3429	0.3957										2nd	0.2691	0.5168	0.479534	1.97327						Conc. (pmol/ml)		5.89335	6.432	5.81071	4.7368	4.41853	4.49439
				3rd	0.0383999	0.1057	0.1793	0.2326	0.288	0.3447	0.3886										3rd	0.2839	0.5349	0.497633	2.04926					Extracts	Dilution ratio		10	10	10	30	30	30
				average	0.0372666	0.102667	0.1798	0.227533	0.290767	0.345967	0.3939									Vinegar E 2	1st	0.2975	0.5561	0.518834	2.13826	2.12385	0.0480395	2.26191			Conc. (pmol/ml)		58.9335	64.32	58.1071	142.104	132.556	134.832
			Blank correction	1st	-0.00226672	0.0647334	0.136933	0.183433	0.253034	0.313034	0.360133										2nd	0.2771	0.5399	0.502633	2.07025						Ave.		60.4535			136.497
				2nd	0.00113336	0.0630335	0.148633	0.192033	0.256733	0.305633	0.358433										3rd	0.2965	0.562	0.524733	2.16303					Recovery (%)	Caluculated value		81.6505	72.1024	74.3782
				3rd	0.00113336	0.0684334	0.142033	0.195333	0.250733	0.307434	0.351334									Vinegar E 3	1st	0.2645	0.509	0.471733	1.94053	1.9187	0.0220432	1.14886			Ave.		76.0437
				average	-2.31296e-18	0.0654001	0.142533	0.190267	0.2535	0.3087	0.356633										2nd	0.2542	0.4985	0.461234	1.89645					Stock solution	Conc. (pmol/ml)		7.74995	8.45829	7.64128
				stdev	0.00196304	0.00276102	0.00586597	0.00614367	0.0030271	0.0038592	0.00466787										3rd	0.264	0.5039	0.466633	1.91912						Conc. (ng/ml)		2.55903	2.79293	2.52315
				CV	5.26757	2.6893	3.2625	2.70012	1.04108	1.11548	1.18504									Vinegar E＋PQQ 1	1st	0.2211	0.4138	0.376533	1.54086	1.56409	0.0416979	2.66595			Ave.		2.62504
																					2nd	0.2426	0.4308	0.393533	1.61223						S.D		0.146501
																					3rd	0.2206	0.4134	0.376133	1.53918						CV		5.5809
																				Vinegar E＋PQQ 2	1st	0.2289	0.419	0.381734	1.56269	1.459	0.0946863	6.48981
																					2nd	0.1936	0.3748	0.337533	1.37713
																					3rd	0.2033	0.3891	0.351833	1.43717
																				Vinegar E＋PQQ 3	1st	0.2122	0.3961	0.358833	1.46656	1.48405	0.0166574	1.12243
																					2nd	0.2123	0.4007	0.363434	1.48587
																					3rd	0.2122	0.404	0.366733	1.49972
		Vinegar F
			Application: Tecan i-control				Tecan i-control , 1.10.4.0
			Device: infinite 200Pro				Serial number: 1311003920				Serial number of connected stacker:
			Firmware: V_3.40_01/15_Infinite (Dec 23 2014/12.45.11)				MAI, V_3.40_01/15_Infinite (Dec 23 2014/12.45.11)
			Date:	2018-02-19
			Time:	17:47:56
			System				WAKO-PC
			User				wako-PC\wako
			Plate				BD Falcon 48 Flat Bottom Transparent Model 351178, 353078, 353230 [BD48ft.pdfx]
			Plate-ID (Stacker)
			Label: Label1
			Mode				Absorbance
			Wavelength				600	nm
			Bandwidth				10	nm
			Number of Flashes				25
			Settle Time				0	ms
			Start Time:	2018/02/19 17:47:56
				Temperature: 25.2 °C
			<>	1	2	3	4	5	6	7	8
			A	2.6451	2.6169	2.6093	2.5948	2.6427	2.6253	2.5921	2.6145
			B	2.6133	2.6152	2.6097	2.6072	2.62	2.6062	2.5844	2.6027
			C	2.6009	2.5969	2.5921	2.5994	2.6174	2.6165	2.6098	2.6109
			D	2.6072	2.6165	2.5628	2.583	2.6187	2.6028	2.6033	2.5953
			E	2.5838	2.6056	2.5887	2.5909	2.614	2.5966	2.5864	2.6104
			F	2.6161	2.6101	2.6093	2.5976	2.5957	2.6172	2.6124	2.6
			End Time:	2018/02/19 17:48:39
			Shaking (Linear) Duration:				30	s
			Shaking (Linear) Amplitude:				1	mm
			Channel B				Dispense	(Standard)
			Volume				73	µl
			Speed				300	µl/sec
			Refill speed				300	µl/sec
			Injection refill volume				500	µl
			Shaking (Linear) Duration:				30	s
			Shaking (Linear) Amplitude:				1	mm
			List of actions in this measurement script:
			Kinetic
			Shaking (Linear) Duration:				7	s
			Shaking (Linear) Amplitude:				1	mm
			Absorbance
			Label: DCIP法
			Kinetic Measurement
			Kinetic Cycles				23
			Interval Time				00:01:00
			Mode				Absorbance
			Wavelength				600	nm
			Bandwidth				10	nm
			Number of Flashes				25
			Settle Time				0	ms
			Start Time:	2018/02/19 17:50:35
			Cycle Nr.	1	2	3	4	5	6	7	8	9	10	11	12	13	14	15	16	17	18	19	20	21	22	23
			Time [s]	0	60	120	180	240	300	360	420	480	540	600	660	720	780	840	900	960	1020	1080	1140	1200	1260	1320
			Temp. [°C]	25.1	25.1	25.2	25.2	25.3	25.1	25.1	25.2	25.5	25.2	25.1	25.2	25.2	25.1	25.1	25.3	25.2	25.3	25.2	25.2	25.5	25.2	25.6
			A1	2.6448	2.6452	2.6401	2.6394	2.6383	2.6297	2.6299	2.6284	2.6288	2.6252	2.6232	2.6196	2.6201	2.6193	2.6174	2.6144	2.6161	2.6136	2.6099	2.6107	2.6074	2.6058	2.6041
			A2	2.6264	2.6207	2.6185	2.6158	2.6123	2.6101	2.6094	2.6053	2.608	2.6017	2.6008	2.6018	2.5993	2.5944	2.5935	2.5928	2.5916	2.5872	2.5856	2.5867	2.5857	2.5835	2.5815
			A3	2.6145	2.6168	2.6143	2.6105	2.61	2.6082	2.6026	2.6014	2.5998	2.5986	2.596	2.5977	2.5942	2.5885	2.5896	2.5898	2.5857	2.5821	2.5821	2.5803	2.5788	2.5759	2.577
			A4	2.5877	2.5829	2.5781	2.5686	2.5663	2.5579	2.5563	2.5508	2.5462	2.5386	2.5321	2.5288	2.522	2.5167	2.5118	2.5071	2.5021	2.496	2.4904	2.4873	2.4809	2.4762	2.4715
			A5	2.65	2.6405	2.6391	2.6372	2.6315	2.6251	2.6201	2.6131	2.6134	2.6064	2.6016	2.5961	2.5907	2.584	2.5749	2.5719	2.5708	2.5581	2.5535	2.553	2.5473	2.5446	2.5383
			A6	2.6246	2.623	2.6191	2.6143	2.6061	2.6014	2.5932	2.5907	2.5848	2.5794	2.5704	2.5724	2.5656	2.5545	2.5536	2.5501	2.5428	2.5378	2.5302	2.5286	2.5256	2.5193	2.5138
			A7	2.5961	2.5907	2.5815	2.5752	2.5628	2.5526	2.5408	2.5329	2.5214	2.5103	2.4998	2.4899	2.4812	2.4685	2.462	2.4508	2.4443	2.4312	2.4207	2.4153	2.4051	2.396	2.3877
			A8	2.6153	2.6042	2.5986	2.5893	2.581	2.568	2.5536	2.5447	2.5341	2.5258	2.5127	2.5035	2.4952	2.4826	2.4745	2.4654	2.4521	2.4421	2.4348	2.4271	2.4156	2.4064	2.398
			B1	2.6119	2.5943	2.5775	2.5627	2.5592	2.5488	2.526	2.497	2.4749	2.4504	2.4216	2.3986	2.3769	2.3545	2.334	2.3126	2.2927	2.2698	2.2509	2.2308	2.2101	2.1914	2.1726
			B2	2.6326	2.6169	2.6032	2.5945	2.5795	2.5582	2.5407	2.5196	2.503	2.4852	2.4629	2.4484	2.4273	2.4089	2.3913	2.3737	2.3562	2.3361	2.3184	2.3015	2.2846	2.2681	2.2494
			B3	2.6189	2.6097	2.5937	2.579	2.5661	2.5453	2.529	2.5108	2.4927	2.4782	2.4567	2.4381	2.4225	2.4025	2.3869	2.3689	2.3509	2.3316	2.3161	2.3	2.2819	2.2645	2.246
			B4	2.6259	2.6144	2.6009	2.5883	2.5726	2.5549	2.535	2.5148	2.502	2.4856	2.464	2.4457	2.4259	2.4101	2.3955	2.376	2.3599	2.3423	2.3216	2.3074	2.2919	2.2743	2.2569
			B5	2.633	2.6297	2.6174	2.6108	2.599	2.5913	2.5781	2.5638	2.5533	2.535	2.5242	2.5156	2.4972	2.4813	2.4741	2.4637	2.4499	2.4376	2.4218	2.4119	2.4023	2.3894	2.3786
			B6	2.6278	2.6177	2.6074	2.5989	2.5822	2.578	2.5631	2.5481	2.5391	2.5226	2.5124	2.4938	2.4825	2.4705	2.4579	2.4461	2.4367	2.4226	2.4088	2.398	2.3868	2.3753	2.3619
			B7	2.6028	2.5846	2.5792	2.5662	2.5555	2.5429	2.5305	2.517	2.5052	2.4872	2.4745	2.4618	2.4512	2.4346	2.4227	2.4111	2.4011	2.3878	2.3709	2.3621	2.3502	2.3363	2.3258
			B8	2.6132	2.6054	2.6026	2.5915	2.5845	2.569	2.5595	2.5465	2.5372	2.5286	2.5189	2.5065	2.4987	2.4888	2.4773	2.4689	2.4621	2.4509	2.4404	2.4326	2.4216	2.4125	2.4026
			C1	2.6121	2.5979	2.5782	2.5635	2.5396	2.5197	2.4979	2.4737	2.4525	2.4296	2.4074	2.3865	2.3635	2.3434	2.3231	2.3055	2.2834	2.2635	2.2421	2.2239	2.2034	2.1836	2.1642
			C2	2.6104	2.5942	2.5812	2.5623	2.5428	2.5186	2.5012	2.4807	2.4575	2.4403	2.4211	2.3985	2.3773	2.3589	2.3374	2.3166	2.3007	2.2763	2.2558	2.2403	2.2174	2.2006	2.1811
			C3	2.6011	2.5827	2.5654	2.5412	2.5274	2.4982	2.4773	2.4514	2.425	2.4033	2.376	2.3552	2.3307	2.3044	2.2831	2.2604	2.237	2.2126	2.1913	2.169	2.1463	2.1261	2.1028
			C4	2.6055	2.5933	2.5777	2.5586	2.5373	2.5156	2.4914	2.4644	2.4388	2.4111	2.3899	2.3635	2.3396	2.3152	2.2942	2.2713	2.2503	2.2241	2.1994	2.1802	2.1548	2.1354	2.111
			C5	2.6339	2.6275	2.591	2.5761	2.5516	2.5333	2.507	2.48	2.456	2.4275	2.4054	2.3801	2.3572	2.333	2.3106	2.2887	2.2649	2.2422	2.2163	2.1958	2.1741	2.1527	2.1298
			C6	2.6238	2.6169	2.6006	2.5831	2.5667	2.5497	2.5281	2.5124	2.4925	2.4721	2.456	2.4364	2.4174	2.4002	2.3803	2.3629	2.3459	2.3251	2.3055	2.2889	2.2705	2.2539	2.2347
			C7	2.6175	2.6115	2.5973	2.5804	2.562	2.546	2.528	2.5046	2.4862	2.464	2.4459	2.4272	2.4086	2.387	2.3715	2.3526	2.3343	2.3149	2.2954	2.2807	2.2598	2.2439	2.2265
			C8	2.6155	2.6065	2.591	2.5768	2.5541	2.5322	2.5094	2.4868	2.4679	2.4454	2.4294	2.4116	2.3887	2.371	2.355	2.3333	2.3174	2.2981	2.2785	2.263	2.2439	2.2267	2.2094
			D1	2.6193	2.6048	2.5892	2.5769	2.5605	2.5438	2.5247	2.5117	2.4931	2.4775	2.4636	2.4446	2.4302	2.4123	2.3997	2.3836	2.3697	2.3547	2.3405	2.328	2.3149	2.3	2.2884
			D2	2.6248	2.6153	2.6023	2.5886	2.5734	2.5594	2.5437	2.529	2.513	2.4984	2.4802	2.4655	2.4524	2.4367	2.4205	2.4061	2.3939	2.377	2.3627	2.3497	2.3355	2.3227	2.308
			D3	2.5693	2.5591	2.5464	2.5254	2.5107	2.4881	2.4698	2.4482	2.4284	2.4081	2.422	2.3997	2.3798	2.362	2.3418	2.3242	2.3057	2.2867	2.267	2.25	2.2309	2.2137	2.1949
			D4	2.6028	2.5874	2.5679	2.5524	2.5334	2.5152	2.4979	2.4753	2.4574	2.4408	2.4215	2.4026	2.3863	2.3653	2.3467	2.3315	2.3127	2.2919	2.2755	2.2588	2.2414	2.2228	2.2061
			D5	2.635	2.6159	2.5971	2.5777	2.5593	2.5412	2.5196	2.5042	2.4872	2.4684	2.4475	2.4298	2.4119	2.3921	2.372	2.356	2.3369	2.3168	2.2983	2.283	2.2631	2.246	2.2289
			D6	2.6071	2.6053	2.5918	2.5723	2.5609	2.5425	2.5195	2.5008	2.4825	2.4679	2.4459	2.4302	2.4142	2.3973	2.3796	2.3607	2.3471	2.3274	2.3122	2.2974	2.2814	2.2645	2.2483
			D7	2.6137	2.6031	2.5901	2.5742	2.5595	2.5391	2.5203	2.5015	2.4844	2.4639	2.4474	2.428	2.4133	2.3937	2.3762	2.3588	2.3407	2.3234	2.3052	2.2931	2.2743	2.2587	2.2429
			D8	2.6073	2.6008	2.5827	2.5677	2.5468	2.5312	2.5047	2.4848	2.4671	2.446	2.4303	2.4097	2.3951	2.3766	2.3588	2.3429	2.3256	2.3071	2.2905	2.2759	2.2579	2.2416	2.2273
			E1	2.6557	2.5833	2.5733	2.5585	2.5428	2.5253	2.5113	2.4923	2.4761	2.4598	2.4427	2.4261	2.4129	2.3955	2.3776	2.366	2.3505	2.3336	2.3184	2.3051	2.2904	2.2756	2.2603
			E2	2.6125	2.5992	2.59	2.5736	2.5615	2.5449	2.5278	2.5071	2.4881	2.4735	2.4558	2.4366	2.4222	2.4019	2.3856	2.3716	2.3536	2.3348	2.3229	2.3023	2.2899	2.2735	2.2573
			E3	2.6319	2.6128	2.5725	2.5584	2.5488	2.5313	2.5128	2.4979	2.48	2.4615	2.4477	2.4283	2.4116	2.3959	2.378	2.3641	2.3463	2.3248	2.313	2.2987	2.2823	2.2673	2.2513
			E4	2.6061	2.5929	2.5842	2.5707	2.5511	2.5382	2.5163	2.5021	2.4859	2.4691	2.4552	2.4357	2.4202	2.4042	2.3867	2.3734	2.3588	2.3404	2.3279	2.3111	2.2964	2.2801	2.2659
			E5	2.6309	2.6227	2.6086	2.6028	2.5889	2.5752	2.5523	2.5377	2.5257	2.5115	2.4878	2.4729	2.4587	2.4429	2.4262	2.4099	2.3969	2.3756	2.364	2.3497	2.3351	2.3206	2.3053
			E6	2.6384	2.6262	2.6175	2.6	2.5876	2.5668	2.5471	2.5321	2.515	2.5043	2.4879	2.4692	2.4532	2.4361	2.4207	2.4078	2.3924	2.3753	2.3624	2.3487	2.3324	2.3185	2.305
			E7	2.5945	2.5829	2.5718	2.5627	2.5517	2.5353	2.5146	2.4981	2.4805	2.4648	2.4464	2.4306	2.4151	2.4001	2.383	2.3671	2.3526	2.3345	2.3229	2.3079	2.2924	2.2776	2.2638
			E8	2.6518	2.6384	2.5983	2.5811	2.567	2.554	2.5369	2.5178	2.5045	2.4889	2.4741	2.4578	2.4416	2.4244	2.41	2.401	2.3862	2.3692	2.3585	2.3441	2.3294	2.3181	2.3039
			F1	2.6315	2.621	2.6084	2.5943	2.5775	2.5618	2.5447	2.5237	2.5079	2.4924	2.4786	2.462	2.4452	2.4312	2.4145	2.4025	2.3846	2.3687	2.3568	2.3432	2.3313	2.3156	2.2994
			F2	2.629	2.6184	2.6044	2.5895	2.5734	2.5565	2.5433	2.5266	2.5116	2.4964	2.479	2.4677	2.4485	2.4344	2.4183	2.4035	2.3885	2.3722	2.3624	2.3468	2.3318	2.3191	2.3029
			F3	2.6155	2.6047	2.5917	2.5824	2.5704	2.5534	2.5374	2.5187	2.5063	2.4883	2.4753	2.4618	2.4401	2.4273	2.4105	2.3957	2.3814	2.3645	2.3517	2.339	2.3229	2.3087	2.2943
			F4	2.6697	2.654	2.5879	2.5805	2.5695	2.5506	2.536	2.517	2.5038	2.4831	2.4725	2.4534	2.4393	2.4229	2.4046	2.3899	2.3753	2.3592	2.347	2.3315	2.3184	2.3028	2.2895
			F5	2.6102	2.5984	2.5869	2.5701	2.5546	2.5422	2.523	2.5079	2.4898	2.4719	2.4611	2.443	2.4277	2.4101	2.3942	2.3821	2.3652	2.3475	2.3329	2.3194	2.3065	2.2903	2.2778
			F6	2.7292	2.7231	2.7079	2.6895	2.6799	2.6561	2.6458	2.6284	2.6116	2.5968	2.5825	2.5661	2.5471	2.5302	2.5166	2.5025	2.4903	2.4725	2.4592	2.4427	2.4286	2.4137	2.3977
			F7	2.6258	2.6166	2.6035	2.5914	2.5729	2.5559	2.5391	2.5263	2.5067	2.4916	2.4739	2.4602	2.4449	2.4276	2.4122	2.3977	2.3832	2.3653	2.353	2.3356	2.3248	2.309	2.2958
			F8	2.6173	2.6002	2.5898	2.5781	2.5648	2.5411	2.5305	2.5094	2.494	2.4772	2.463	2.4474	2.4302	2.4154	2.3976	2.3838	2.3692	2.3523	2.3388	2.3255	2.3131	2.2962	2.2819
			End Time:	2018/02/19 18:13:24
			Standard																	Sample										Calculation
			PQQ std (ng/mL)		0	0.25	0.5	0.75	1	1.25	1.5											ΔABS			Diluted extracts					sample			Vinegar F			Vinegar F+I.S.
																						10min	20min	Blank correction	Conc. (ng/mL)	Ave.	SD	CV					1st	2nd	3rd	1st	2nd	3rd
			ΔABS	1st	0.0374	0.1068	0.191	0.2307	0.348	0.4018	0.4548									Vinegar F 1	1st	0.1678	0.3533	0.315367	1.10055	1.12709	0.0335041	2.97262		Measured value	Conc. (ng/ml)		1.12709	1.04747	1.11435	1.00935	0.918157	0.945867
				2nd	0.0407	0.1027	0.1997	0.241	0.337	0.4087	0.4507										2nd	0.1716	0.3577	0.319767	1.11598						Conc. (pmol/ml)		3.41336	3.17222	3.37476	3.05679	2.78061	2.86453
				3rd	0.0357001	0.099	0.1916	0.2526	0.334	0.393	0.4598										3rd	0.1861	0.3716	0.333667	1.16474					Extracts	Dilution ratio		15	15	15	40	40	40
				average	0.0379333	0.102833	0.1941	0.241433	0.339667	0.401167	0.4551									Vinegar F 2	1st	0.1612	0.3257	0.287767	1.00374	1.04747	0.0417328	3.98416			Conc. (pmol/ml)		51.2003	47.5834	50.6214	122.272	111.224	114.581
			Blank correction	1st	-0.000533342	0.0688665	0.153067	0.192767	0.310067	0.363867	0.416867										2nd	0.1663	0.3394	0.301466	1.05179						Ave.		49.8017			116.026
				2nd	0.00276661	0.0647666	0.161767	0.203067	0.299067	0.370767	0.412767										3rd	0.177	0.3494	0.311467	1.08687					Recovery (%)	Caluculated value		72.4701	61.4227	64.7793
				3rd	-0.00223327	0.0610666	0.153666	0.214667	0.296067	0.355067	0.421867									Vinegar F 3	1st	0.1473	0.3384	0.300467	1.04829	1.11435	0.0600995	5.39325			Ave.		66.224
				average	0	0.0648999	0.156167	0.2035	0.301733	0.363233	0.417167										2nd	0.1813	0.3614	0.323467	1.12896					Stock solution	Conc. (pmol/ml)		7.73138	7.18521	7.64396
				stdev	0.00254225	0.00390164	0.00485899	0.0109564	0.00737108	0.0078692	0.0045574										3rd	0.1875	0.3719	0.333967	1.16579						Conc. (ng/ml)		2.5529	2.37256	2.52404
				CV	6.70188	3.79414	2.50334	4.53806	2.17009	1.96158	1.00141									Vinegar F＋PQQ 1	1st	0.1567	0.3226	0.284667	0.992868	1.00935	0.0714172	7.07554			Ave.		2.48316
																					2nd	0.1842	0.3496	0.311667	1.08757						S.D		0.0968708
																					3rd	0.1509	0.3097	0.271767	0.947621						CV		3.9011
																				Vinegar F＋PQQ 2	1st	0.1431	0.2958	0.257867	0.898866	0.918157	0.0180529	1.96621
																					2nd	0.1505	0.306	0.268067	0.934643
																					3rd	0.1481	0.3021	0.264167	0.920964
																				Vinegar F＋PQQ 3	1st	0.1777	0.3224	0.284467	0.992166	0.945867	0.0404873	4.28045
																					2nd	0.1519	0.301	0.263067	0.917105
																					3rd	0.1543	0.3042	0.266267	0.928329
		Vinegar G
			Application: Tecan i-control				Tecan i-control , 1.10.4.0
			Device: infinite 200Pro				Serial number: 1311003920				Serial number of connected stacker:
			Firmware: V_3.40_01/15_Infinite (Dec 23 2014/12.45.11)				MAI, V_3.40_01/15_Infinite (Dec 23 2014/12.45.11)
			Date:	2018-02-22
			Time:	17:43:47
			System				WAKO-PC
[truncated: 299 more rows]
[truncated: 13 more columns]
